# Supplementary material for: The retrospective study of the metabolic patterns of BCG-vaccination in type-2 diabetic individuals in COVID-19 infection
Source: Front Immunol. 2023 Apr 5;14:1146443. doi: 10.3389/fimmu.2023.1146443 (PMC10131282; doi:10.3389/fimmu.2023.1146443)
Supplement: Supplementary file 1 [file Table_1.xlsx]

## Sheet: Table 1 Diabetic
metabolite name	pathway	Estimate	Std..Error	t.value	p value	FDR
Sarcosine Synthesis from Gly	Metabolism Indicators	-0.855958	0.259006	-3.30478	0.00253542	0.955032
Cer(d18:1/26:1)	Ceramides	0.556484	0.185999	2.99187	0.00632673	0.955032
Sarcosine Synthesis from Choline	Metabolism Indicators	-0.634202	0.21602	-2.93585	0.00644959	0.955032
Sarcosine	Aminoacids Related	-0.587164	0.208124	-2.82122	0.00854587	0.955032
C12	Acylcarnitines	0.297117	0.104716	2.83736	0.0101787	0.955032
CE(20:0)	Cholesterol Esters	-1.04929	0.378988	-2.76867	0.0115091	0.955032
CE(22:2)	Cholesterol Esters	-0.862275	0.340257	-2.53419	0.0213942	0.955032
Valinemia (NBS)	Metabolism Indicators	-0.347119	0.143374	-2.42108	0.021962	0.955032
CE(20:1)	Cholesterol Esters	-0.650463	0.277709	-2.34224	0.0267922	0.955032
TG(16:0_28:2)	Triacylglycerols	-0.914183	0.407783	-2.24184	0.0327893	0.955032
Hex3Cer(d18:1_20:0)	Glycosylceramides	0.339419	0.151929	2.23406	0.0333533	0.955032
Ratio of AC-OHs to ACs	Metabolism Indicators	1.17402	0.51138	2.29578	0.0339164	0.955032
AA	Fatty Acids	0.409456	0.184386	2.22064	0.0343464	0.955032
MCKAT Deficiency (NBS)	Metabolism Indicators	-0.200949	0.0760968	-2.6407	0.0459374	0.955032
DLD (NBS)	Metabolism Indicators	-0.408589	0.202093	-2.02178	0.0525115	0.955032
AconAcid	Carboxylic Acids	-0.417999	0.203891	-2.05011	0.0544107	0.955032
Sum of VLCFA-LysoPCs	Metabolism Indicators	-0.581681	0.298074	-1.95147	0.0607205	0.955032
Fischer Ratio	Metabolism Indicators	-0.23405	0.120207	-1.94705	0.0612714	0.955032
Asn Synthesis	Metabolism Indicators	-0.356301	0.184699	-1.9291	0.0635566	0.955032
Cystine	Aminoacids Related	0.614414	0.318777	1.92741	0.0637757	0.955032
Phe	Aminoacids	0.285572	0.14846	1.92357	0.0642752	0.955032
C16:1	Acylcarnitines	0.115723	0.0608679	1.90121	0.0679973	0.955032
PC ae C42:4	Glycerophospholipids	-0.222369	0.118106	-1.8828	0.0697949	0.955032
EPA	Fatty Acids	0.561979	0.299064	1.87913	0.0703114	0.955032
PC ae C40:3	Glycerophospholipids	-0.304778	0.164582	-1.85183	0.0742567	0.955032
Asp	Aminoacids	0.47286	0.257128	1.839	0.076175	0.955032
PKU (NBS)	Metabolism Indicators	-0.236849	0.134584	-1.75986	0.088977	0.955032
Ratio of HexCer to Cer	Metabolism Indicators	-0.338295	0.192984	-1.75297	0.0901735	0.955032
TG(16:0_28:1)	Triacylglycerols	-0.746422	0.432192	-1.72706	0.0947953	0.955032
Ratio of Glycosyl-Cer to Cer	Metabolism Indicators	-0.265616	0.154623	-1.71783	0.0964892	0.955032
Gly	Aminoacids	0.237416	0.142358	1.66774	0.106131	0.955032
Cystine Synthesis	Metabolism Indicators	0.405462	0.243877	1.66257	0.107172	0.955032
C8	Acylcarnitines	-0.263888	0.134814	-1.95742	0.107643	0.955032
Ratio of DHA to EPA	Metabolism Indicators	-0.279952	0.168835	-1.65813	0.10807	0.955032
HexCer(d18:1/24:0)	Glycosylceramides	-0.370601	0.223657	-1.65701	0.1083	0.955032
Ratio of SM-OHs to SM-Non OHs	Metabolism Indicators	0.10325	0.0625685	1.65019	0.109695	0.955032
PC ae C42:5	Glycerophospholipids	-0.14673	0.0888015	-1.65234	0.110049	0.955032
TG(20:1_34:2)	Triacylglycerols	-0.433227	0.263489	-1.64419	0.110936	0.955032
PC aa C40:2	Glycerophospholipids	-0.251878	0.153712	-1.63864	0.112095	0.955032
Kynurenine	Aminoacids Related	0.314858	0.192437	1.63616	0.112615	0.955032
PC ae C40:4	Glycerophospholipids	-0.214538	0.131715	-1.62881	0.114171	0.955032
Secondary BA Conjugation	Metabolism Indicators	-1.17811	0.719974	-1.63632	0.115385	0.955032
PC ae C40:5	Glycerophospholipids	-0.199327	0.123455	-1.61457	0.117234	0.955032
GDCA	Bile Acids	1.3239	0.820282	1.61396	0.117366	0.955032
TG(18:2_32:0)	Triacylglycerols	-0.527827	0.333272	-1.58377	0.124092	0.955032
Sum of VLCFA-Glycosyl-Cer	Metabolism Indicators	-0.255377	0.162181	-1.57464	0.126187	0.955032
PLA2 Activity (3)	Metabolism Indicators	0.342315	0.217473	1.57405	0.126323	0.955032
HexCer(d18:1/16:0)	Glycosylceramides	-0.27139	0.172994	-1.56878	0.127546	0.955032
Hex3Cer(d18:1_22:0)	Glycosylceramides	-0.303482	0.193612	-1.56747	0.128238	0.955032
Sum of Aromatic AAs	Metabolism Indicators	0.181903	0.11629	1.56422	0.128614	0.955032
Hex2Cer(d18:1/26:1)	Glycosylceramides	0.49032	0.309792	1.58274	0.130892	0.955032
HexCer(d18:2/16:0)	Glycosylceramides	-0.255106	0.164054	-1.55501	0.131175	0.955032
TG(16:0_32:0)	Triacylglycerols	-0.662717	0.43011	-1.54081	0.134206	0.955032
Sum of PUFAs	Metabolism Indicators	0.229307	0.149725	1.53152	0.136478	0.955032
Polyamine Synthesis	Metabolism Indicators	-0.399389	0.255751	-1.56163	0.136798	0.955032
PLA2 Activity (5)	Metabolism Indicators	0.259668	0.169705	1.53011	0.136825	0.955032
SM C24:0	Sphingolipids	-0.161138	0.105987	-1.52036	0.13925	0.955032
TG(16:0_38:2)	Triacylglycerols	-0.469662	0.310277	-1.51369	0.140929	0.955032
TG(20:1_34:1)	Triacylglycerols	-0.433161	0.286681	-1.51095	0.141621	0.955032
Sum of Glycosyl-Cer	Metabolism Indicators	-0.203638	0.134822	-1.51042	0.141756	0.955032
Cys	Aminoacids	0.209302	0.139305	1.50247	0.143788	0.955032
Cer(d16:1/20:0)	Ceramides	0.291638	0.195313	1.49318	0.14619	0.955032
TG(18:1_32:0)	Triacylglycerols	-0.474544	0.317826	-1.49309	0.146214	0.955032
Sum of Saturated TGs	Metabolism Indicators	-0.583194	0.391964	-1.48788	0.147578	0.955032
Sum of HexCer	Metabolism Indicators	-0.274119	0.185767	-1.4756	0.150826	0.955032
TG(17:1_38:6)	Triacylglycerols	0.271966	0.184765	1.47196	0.152183	0.955032
HexCer(d18:1/26:0)	Glycosylceramides	-0.166343	0.113491	-1.46569	0.154282	0.955032
TG(16:0_34:0)	Triacylglycerols	-0.497758	0.341918	-1.45578	0.156195	0.955032
HexCer(d18:1/23:0)	Glycosylceramides	-0.309146	0.213436	-1.44843	0.158224	0.955032
TG(16:0_34:1)	Triacylglycerols	-0.468758	0.323687	-1.44818	0.158292	0.955032
HexCer(d18:1/22:0)	Glycosylceramides	-0.300486	0.207897	-1.44536	0.159078	0.955032
Secondary BA Synthesis	Metabolism Indicators	1.17652	0.814995	1.44359	0.159571	0.955032
Muscle Protein Degradation	Metabolism Indicators	-0.761381	0.527434	-1.44356	0.15958	0.955032
HexCer(d18:1/24:1)	Glycosylceramides	-0.276007	0.19192	-1.43813	0.161101	0.955032
Ratio of Secondary BAs to BAs	Metabolism Indicators	1.02671	0.714917	1.43613	0.161667	0.955032
TG(20:1_34:0)	Triacylglycerols	-0.357685	0.249228	-1.43517	0.161937	0.955032
DG(18:1_18:2)	Diacylglycerols	-0.295656	0.206589	-1.43113	0.163082	0.955032
TG(16:0_34:2)	Triacylglycerols	-0.448467	0.31502	-1.42361	0.165229	0.955032
PC ae C34:3	Glycerophospholipids	-0.26623	0.187098	-1.42295	0.165421	0.955032
Sum of Polyamines	Metabolism Indicators	-0.601677	0.419413	-1.43457	0.166135	0.955032
TG(18:0_32:0)	Triacylglycerols	-0.557811	0.39299	-1.41941	0.166819	0.955032
TG(20:2_32:0)	Triacylglycerols	-0.399875	0.282044	-1.41778	0.166912	0.955032
MMA (NBS)	Metabolism Indicators	-0.234772	0.16617	-1.41284	0.168346	0.955032
3-IAA	Indoles Derivatives	-0.458227	0.328452	-1.39511	0.173575	0.955032
b-Oxidation	Metabolism Indicators	-0.235564	0.170441	-1.38209	0.177499	0.955032
TG(16:0_38:3)	Triacylglycerols	-0.361663	0.262358	-1.37851	0.178589	0.955032
3-Met-His Synthesis	Metabolism Indicators	-0.697831	0.510324	-1.36743	0.181997	0.955032
Taurine Synthesis	Metabolism Indicators	-0.191656	0.14028	-1.36623	0.183138	0.955032
Spermidine	Biogenic Amines	0.280503	0.196456	1.42782	0.183821	0.955032
Hex2Cer(d18:1/22:0)	Glycosylceramides	-0.163234	0.120093	-1.35923	0.184552	0.955032
TG(16:0_30:2)	Triacylglycerols	-0.739013	0.543739	-1.35913	0.184581	0.955032
lysoPC a C26:1	Glycerophospholipids	-0.17084	0.126219	-1.35352	0.187541	0.955032
PC aa C42:4	Glycerophospholipids	-0.227286	0.168837	-1.34618	0.188673	0.955032
TG(16:0_37:3)	Triacylglycerols	-0.427348	0.317717	-1.34506	0.189032	0.955032
Ratio of Hex3Cer to HexCer	Metabolism Indicators	0.199139	0.148174	1.34396	0.189384	0.955032
DCA	Bile Acids	1.16278	0.860231	1.3517	0.189616	0.955032
TG(17:2_34:2)	Triacylglycerols	-0.281384	0.209548	-1.34281	0.190118	0.955032
PC ae C40:1	Glycerophospholipids	-0.247937	0.185986	-1.33309	0.19288	0.955032
TG(16:0_36:4)	Triacylglycerols	-0.391082	0.293621	-1.33193	0.193259	0.955032
TG(18:2_34:0)	Triacylglycerols	-0.358196	0.269269	-1.33026	0.193801	0.955032
Ratio of Hex2Cer to HexCer	Metabolism Indicators	0.228887	0.172387	1.32776	0.194616	0.955032
PC aa C36:0	Glycerophospholipids	-0.275653	0.207574	-1.32798	0.195304	0.955032
TG(18:2_34:1)	Triacylglycerols	-0.35434	0.267775	-1.32327	0.196083	0.955032
TG(18:2_30:0)	Triacylglycerols	-0.56359	0.428382	-1.31562	0.198607	0.955032
HexCer(d18:1/20:0)	Glycosylceramides	-0.250917	0.191409	-1.3109	0.200178	0.955032
Sum of Sulfur-Containing AAs	Metabolism Indicators	0.231037	0.176753	1.30712	0.201442	0.955032
Hex2Cer(d18:1/14:0)	Glycosylceramides	0.242027	0.18551	1.30466	0.202268	0.955032
TG(22:4_32:0)	Triacylglycerols	-0.362942	0.278747	-1.30205	0.203147	0.955032
TG(16:0_36:3)	Triacylglycerols	-0.346667	0.266772	-1.29949	0.204013	0.955032
Sum of MUFA-CEs	Metabolism Indicators	-0.235744	0.182056	-1.2949	0.205571	0.955032
Ratio of Acetylcarnitine to Carnitine	Metabolism Indicators	-0.236292	0.182902	-1.2919	0.206592	0.955032
Hypoxanthine	Nucleobases Related	-0.590634	0.456882	-1.29275	0.207468	0.955032
TG(18:2_34:2)	Triacylglycerols	-0.380812	0.295944	-1.28677	0.208351	0.955032
3-Met-His	Aminoacids Related	-0.673888	0.523925	-1.28623	0.208538	0.955032
TG(16:0_32:2)	Triacylglycerols	-0.55722	0.433468	-1.28549	0.208791	0.955032
TG(18:0_34:2)	Triacylglycerols	-0.403289	0.31564	-1.27769	0.211493	0.955032
PC aa C42:0	Glycerophospholipids	-0.178972	0.140997	-1.26934	0.214414	0.955032
DG(18:1_20:1)	Diacylglycerols	-0.200676	0.158431	-1.26665	0.21536	0.955032
PC aa C40:3	Glycerophospholipids	-0.179223	0.141571	-1.26595	0.215605	0.955032
C3-OH	Acylcarnitines	-0.423318	0.318071	-1.33089	0.215955	0.955032
PLA2 Activity (6)	Metabolism Indicators	0.273953	0.216696	1.26422	0.216217	0.955032
TG(16:1_32:0)	Triacylglycerols	-0.533299	0.423686	-1.25871	0.218173	0.955032
TG(18:1_26:0)	Triacylglycerols	-0.645918	0.52161	-1.23831	0.225882	0.955032
HexCer(d18:1/18:1)	Glycosylceramides	0.173482	0.139937	1.23972	0.226591	0.955032
CE(18:0)	Cholesterol Esters	-0.25068	0.203159	-1.23391	0.227143	0.955032
Sum of Saturated CEs	Metabolism Indicators	-0.257972	0.210338	-1.22646	0.22989	0.955032
CE(16:0)	Cholesterol Esters	-0.258206	0.210673	-1.22562	0.230201	0.955032
TG(14:0_34:0)	Triacylglycerols	-0.53461	0.43762	-1.22163	0.231685	0.955032
HexCer(d18:2/24:0)	Glycosylceramides	-0.281927	0.231868	-1.2159	0.23383	0.955032
TG(17:2_36:2)	Triacylglycerols	-0.29406	0.241934	-1.21545	0.233996	0.955032
Ratio of Primary BAs to BAs	Metabolism Indicators	-0.150365	0.123729	-1.21527	0.234063	0.955032
TG(16:0_32:1)	Triacylglycerols	-0.511085	0.422748	-1.20896	0.236443	0.955032
Carnitine Esterification	Metabolism Indicators	-0.186039	0.154541	-1.20381	0.238396	0.955032
TG(18:2_28:0)	Triacylglycerols	-0.681991	0.567514	-1.20172	0.239539	0.955032
TG(14:0_34:1)	Triacylglycerols	-0.506492	0.422631	-1.19843	0.240454	0.955032
PC aa C34:2	Glycerophospholipids	-0.168993	0.141281	-1.19615	0.241326	0.955032
CE(18:1)	Cholesterol Esters	-0.21695	0.181489	-1.19539	0.241621	0.955032
GCDCA	Bile Acids	-0.574592	0.481352	-1.1937	0.242267	0.955032
PC aa C38:0	Glycerophospholipids	-0.18472	0.15477	-1.19351	0.242342	0.955032
TG(18:0_32:1)	Triacylglycerols	-0.51189	0.428896	-1.1935	0.242345	0.955032
CACT Deficiency (NBS)	Metabolism Indicators	0.205656	0.172632	1.1913	0.243194	0.955032
TG(20:0_32:4)	Triacylglycerols	-0.285395	0.239636	-1.19095	0.243672	0.955032
PC aa C42:1	Glycerophospholipids	-0.172352	0.145229	-1.18676	0.244954	0.955032
TG(16:0_40:6)	Triacylglycerols	-0.257478	0.217083	-1.18608	0.245218	0.955032
TG(18:0_30:1)	Triacylglycerols	-0.613017	0.517823	-1.18384	0.246431	0.955032
lysoPC a C20:3	Glycerophospholipids	0.205493	0.173787	1.18244	0.246636	0.955032
TG(22:5_34:1)	Triacylglycerols	-0.256536	0.219153	-1.17058	0.251299	0.955032
TG(18:1_34:1)	Triacylglycerols	-0.295468	0.252564	-1.16988	0.251576	0.955032
TG(16:0_36:2)	Triacylglycerols	-0.300221	0.257199	-1.16727	0.252608	0.955032
Ratio of Pro to Cit	Metabolism Indicators	-0.302856	0.259811	-1.16568	0.253243	0.955032
FA(18:2)	Fatty Acids	0.159981	0.137265	1.16549	0.253317	0.955032
Sum of LCFA-CEs	Metabolism Indicators	-0.245365	0.210649	-1.16481	0.25359	0.955032
DG(16:0_18:2)	Diacylglycerols	-0.266258	0.229517	-1.16008	0.255478	0.955032
Sum of CEs	Metabolism Indicators	-0.24379	0.211004	-1.15538	0.257364	0.955032
GSH Constituents	Metabolism Indicators	0.16127	0.140008	1.15187	0.258784	0.955032
TG(22:5_32:0)	Triacylglycerols	-0.305328	0.265334	-1.15073	0.259243	0.955032
TG(22:4_34:2)	Triacylglycerols	-0.257422	0.224699	-1.14563	0.261314	0.955032
Hex2Cer(d18:1/26:0)	Glycosylceramides	-0.539632	0.455169	-1.18556	0.263201	0.955032
Ser	Aminoacids	0.160974	0.142339	1.13092	0.267357	0.955032
TG(18:3_32:0)	Triacylglycerols	-0.410753	0.363795	-1.12908	0.268119	0.955032
TG(18:1_34:2)	Triacylglycerols	-0.29303	0.259739	-1.12817	0.268494	0.955032
Ratio of PUFAs to FAs	Metabolism Indicators	0.240914	0.213827	1.12668	0.269115	0.955032
TG(18:3_34:0)	Triacylglycerols	-0.334523	0.29732	-1.12513	0.269761	0.955032
Sum of Non-12a-OH BAs	Metabolism Indicators	-0.543399	0.483338	-1.12426	0.270122	0.955032
TG(18:1_30:0)	Triacylglycerols	-0.483977	0.432556	-1.11888	0.272375	0.955032
TG(20:2_34:1)	Triacylglycerols	-0.250208	0.223637	-1.11881	0.272403	0.955032
p-Cresol-SO4 Synthesis	Metabolism Indicators	-0.811548	0.729495	-1.11248	0.275069	0.955032
Sum of PCs	Metabolism Indicators	-0.132814	0.1195	-1.11141	0.275522	0.955032
5-AVA	Aminoacids Related	-0.283216	0.253039	-1.11926	0.275669	0.955032
Sum of PCs (aa)	Metabolism Indicators	-0.135682	0.122219	-1.11016	0.276052	0.955032
IDO Activity	Metabolism Indicators	0.244226	0.220843	1.10588	0.277869	0.955032
Sum of TGs	Metabolism Indicators	-0.288877	0.261306	-1.10551	0.278025	0.955032
CE(18:2)	Cholesterol Esters	-0.256962	0.233705	-1.09951	0.280588	0.955032
PC aa C32:0	Glycerophospholipids	-0.113035	0.102895	-1.09855	0.281003	0.955032
CPT-1 Deficiency (NBS)	Metabolism Indicators	-0.180459	0.16458	-1.09648	0.28189	0.955032
Sum of Unsaturated TGs	Metabolism Indicators	-0.284655	0.260059	-1.09458	0.28271	0.955032
PC ae C44:3	Glycerophospholipids	-0.131927	0.120595	-1.09397	0.283291	0.955032
Cer(d18:0/24:1)	Dihydroceramides	0.180263	0.163782	1.10063	0.283514	0.955032
3-IPA	Indoles Derivatives	-1.15302	1.03881	-1.10993	0.284505	0.955032
PC aa C34:1	Glycerophospholipids	-0.143263	0.132031	-1.08507	0.286829	0.955032
DG(17:0_18:1)	Diacylglycerols	0.167492	0.154468	1.08432	0.287156	0.955032
lysoPC a C16:0	Glycerophospholipids	-0.165337	0.152551	-1.08381	0.287376	0.955032
PC aa C36:4	Glycerophospholipids	-0.179646	0.165932	-1.08265	0.287885	0.955032
C0	Acylcarnitines	0.145179	0.134201	1.0818	0.288254	0.955032
TG(16:0_34:3)	Triacylglycerols	-0.352991	0.326467	-1.08125	0.288498	0.955032
Sum of PUFA-CEs	Metabolism Indicators	-0.245652	0.227619	-1.07922	0.289383	0.955032
TG(18:0_32:2)	Triacylglycerols	-0.408846	0.378918	-1.07898	0.289488	0.955032
TG(16:0_36:5)	Triacylglycerols	-0.340314	0.31682	-1.07416	0.29161	0.955032
Sum of Choline Lipids	Metabolism Indicators	-0.118287	0.110315	-1.07227	0.292441	0.955032
HexCer(d18:1/26:1)	Glycosylceramides	0.14034	0.131879	1.06416	0.296348	0.955032
TG(22:5_34:2)	Triacylglycerols	-0.248686	0.234053	-1.06252	0.296768	0.955032
TG(20:4_32:0)	Triacylglycerols	-0.323887	0.30691	-1.05532	0.299993	0.955032
p-Cresol-SO4	Cresols	-0.755966	0.717989	-1.05289	0.301084	0.955032
DG(14:1_18:1)	Diacylglycerols	-0.272297	0.255519	-1.06566	0.301479	0.955032
PC ae C38:5	Glycerophospholipids	-0.118843	0.113172	-1.05011	0.30234	0.955032
Sum of PUFA-PCs	Metabolism Indicators	-0.13942	0.133759	-1.04232	0.305873	0.955032
TG(18:0_34:3)	Triacylglycerols	-0.32777	0.314628	-1.04177	0.306126	0.955032
Sum of Unsaturated DGs	Metabolism Indicators	-0.208601	0.201062	-1.0375	0.308078	0.955032
Sum of DGs	Metabolism Indicators	-0.208146	0.200852	-1.03632	0.30862	0.955032
TG(20:2_34:2)	Triacylglycerols	-0.250998	0.242753	-1.03396	0.3097	0.955032
Xanthine	Nucleobases Related	0.292075	0.282526	1.0338	0.309774	0.955032
TG(17:2_34:3)	Triacylglycerols	-0.208542	0.201448	-1.03521	0.311331	0.955032
Sum of MUFA-PCs	Metabolism Indicators	-0.130043	0.126349	-1.02923	0.311879	0.955032
Sum of Secondary BAs	Metabolism Indicators	0.670159	0.651841	1.0281	0.312401	0.955032
TG(14:0_34:2)	Triacylglycerols	-0.433786	0.424095	-1.02285	0.314836	0.955032
TG(16:0_32:3)	Triacylglycerols	-0.441376	0.432402	-1.02075	0.315811	0.955032
Sum of Purines	Metabolism Indicators	0.538745	0.528738	1.01893	0.316664	0.955032
Hex2Cer(d18:1/24:0)	Glycosylceramides	-0.134571	0.132497	-1.01566	0.318193	0.955032
TG(20:2_32:1)	Triacylglycerols	-0.283273	0.279089	-1.01499	0.318504	0.955032
Ind-SO4	Indoles Derivatives	-0.501645	0.493913	-1.01566	0.319152	0.955032
TG(18:2_32:2)	Triacylglycerols	-0.388702	0.385192	-1.00911	0.321267	0.955032
TG(18:1_28:1)	Triacylglycerols	-0.434233	0.431648	-1.00599	0.322742	0.955032
CE(16:1)	Cholesterol Esters	-0.248213	0.247238	-1.00394	0.32371	0.955032
Ratio of SMs to Cer	Metabolism Indicators	-0.122797	0.122619	-1.00145	0.324894	0.955032
TG(17:2_38:5)	Triacylglycerols	-0.263359	0.264341	-0.996286	0.327644	0.955032
HexCer(d18:1/18:0)	Glycosylceramides	-0.164124	0.165623	-0.990947	0.330198	0.955032
Ratio of PCs (aa) to Choline	Metabolism Indicators	-0.177006	0.178902	-0.989403	0.33065	0.955032
HipAcid Synthesis	Metabolism Indicators	-0.564018	0.569048	-0.991161	0.332384	0.955032
HexCer(d18:2/22:0)	Glycosylceramides	-0.194329	0.197135	-0.985767	0.332401	0.955032
GLCAS	Bile Acids	0.781159	0.792726	0.98541	0.332862	0.955032
TG(16:0_34:4)	Triacylglycerols	-0.353102	0.358747	-0.984265	0.333126	0.955032
Sum of SFA-PCs	Metabolism Indicators	-0.0918789	0.0933889	-0.983831	0.333336	0.955032
DG(16:0_18:1)	Diacylglycerols	-0.212603	0.216195	-0.983384	0.333552	0.955032
PC ae C36:5	Glycerophospholipids	-0.180217	0.183342	-0.982954	0.33376	0.955032
TG(18:1_30:2)	Triacylglycerols	-0.48863	0.497246	-0.982673	0.333896	0.955032
TG(20:4_33:2)	Triacylglycerols	0.203538	0.207251	0.982084	0.334181	0.955032
Ratio of PCs to Choline	Metabolism Indicators	-0.174706	0.178024	-0.981362	0.334531	0.955032
Sum of Measured w-3 FAs	Metabolism Indicators	0.310009	0.316198	0.980425	0.334985	0.955032
TG(18:2_32:1)	Triacylglycerols	-0.327906	0.336586	-0.974213	0.338007	0.955032
Serotonin	Biogenic Amines	0.220857	0.226803	0.973785	0.338808	0.955032
Sum of Neurotransmitters	Metabolism Indicators	0.220857	0.226803	0.973785	0.338808	0.955032
DG-O(16:0_18:1)	Diacylglycerols	0.237201	0.20924	1.13363	0.339348	0.955032
TG(16:0_38:1)	Triacylglycerols	-0.287502	0.296466	-0.969765	0.340183	0.955032
PC ae C42:1	Glycerophospholipids	-0.161254	0.166569	-0.968096	0.341002	0.955032
TG(16:1_34:0)	Triacylglycerols	-0.333221	0.346214	-0.962472	0.34377	0.955032
PC ae C38:3	Glycerophospholipids	-0.171075	0.178131	-0.960391	0.344798	0.955032
PC ae C32:1	Glycerophospholipids	-0.114496	0.120196	-0.952579	0.348676	0.955032
TCDCA	Bile Acids	-0.480881	0.505457	-0.951379	0.349553	0.955032
TG(18:2_36:0)	Triacylglycerols	-0.247098	0.259956	-0.950539	0.349694	0.955032
TG(20:0_32:3)	Triacylglycerols	-0.225276	0.237764	-0.947476	0.351225	0.955032
TG(18:2_30:1)	Triacylglycerols	-0.465584	0.491491	-0.947289	0.351319	0.955032
TG(18:3_34:1)	Triacylglycerols	-0.279576	0.296082	-0.944252	0.352842	0.955032
Cer(d16:1/22:0)	Ceramides	0.191693	0.203573	0.941644	0.354154	0.955032
1-Met-His	Aminoacids Related	0.147722	0.156991	0.94096	0.354498	0.955032
TG(16:0_33:2)	Triacylglycerols	-0.30073	0.322124	-0.933584	0.358227	0.955032
Glutaminolysis Rate	Metabolism Indicators	-0.158908	0.170429	-0.932395	0.358831	0.955032
SM (OH) C14:1	Sphingolipids	0.132042	0.143106	0.922684	0.363786	0.955032
Ratio of Hex3Cer to Cer	Metabolism Indicators	-0.147201	0.160035	-0.919808	0.365261	0.955032
Sum of LCFA-Glycosyl-Cer	Metabolism Indicators	-0.108703	0.118561	-0.916852	0.366782	0.955032
PC ae C36:4	Glycerophospholipids	-0.129252	0.141438	-0.913843	0.368335	0.955032
TG(14:0_36:4)	Triacylglycerols	-0.359748	0.393944	-0.913196	0.36867	0.955032
SM C20:2	Sphingolipids	0.158147	0.173218	0.912992	0.368775	0.955032
Gly Synthesis	Metabolism Indicators	0.076674	0.0841418	0.911248	0.369678	0.955032
lysoPC a C17:0	Glycerophospholipids	0.16418	0.180922	0.907463	0.371641	0.955032
TG(18:3_30:0)	Triacylglycerols	-0.45269	0.50025	-0.904927	0.372961	0.955032
TG(18:1_32:2)	Triacylglycerols	-0.321144	0.355563	-0.903198	0.373862	0.955032
Pro	Aminoacids	-0.123351	0.137007	-0.900323	0.375364	0.955032
Sum of SFA-LysoPCs	Metabolism Indicators	-0.142712	0.158577	-0.899951	0.375559	0.955032
TG(20:4_30:0)	Triacylglycerols	-0.373693	0.415309	-0.899795	0.375641	0.955032
TG(16:1_34:1)	Triacylglycerols	-0.291758	0.32588	-0.895292	0.378002	0.955032
TG(22:6_32:0)	Triacylglycerols	-0.303692	0.339349	-0.894923	0.378196	0.955032
PC ae C34:0	Glycerophospholipids	0.118915	0.132921	0.894633	0.378349	0.955032
Sum of Gly-Conjugated BAs	Metabolism Indicators	-0.555626	0.624075	-0.890319	0.380622	0.955032
TG(16:0_38:4)	Triacylglycerols	-0.21489	0.241979	-0.888052	0.38182	0.955032
TG(14:0_36:1)	Triacylglycerols	-0.295519	0.333344	-0.886529	0.382625	0.955032
Sum of Primary BAs	Metabolism Indicators	-0.563188	0.635386	-0.886371	0.382709	0.955032
TG(16:0_40:7)	Triacylglycerols	-0.227513	0.256732	-0.886189	0.382806	0.955032
Ratio of 12a-OH BAs to Non-12a-OH BAs	Metabolism Indicators	0.438008	0.494869	0.885099	0.383384	0.955032
DHA	Fatty Acids	0.284092	0.322232	0.881636	0.385223	0.955032
DG(18:2_18:2)	Diacylglycerols	-0.222244	0.252393	-0.880547	0.385803	0.955032
DG(18:2_20:0)	Diacylglycerols	-0.30784	0.343709	-0.895641	0.391494	0.955032
TG(20:5_36:2)	Triacylglycerols	0.176052	0.202533	0.869252	0.391847	0.955032
TG(20:4_36:5)	Triacylglycerols	0.185789	0.214292	0.866988	0.393066	0.955032
TG(18:3_33:2)	Triacylglycerols	0.251533	0.290282	0.866515	0.393843	0.955032
Cer(d16:1/24:0)	Ceramides	0.17566	0.203013	0.865262	0.393997	0.955032
Ratio of Hex2Cer to Cer	Metabolism Indicators	-0.117687	0.136098	-0.864723	0.394288	0.955032
PC ae C42:2	Glycerophospholipids	-0.132016	0.153051	-0.862562	0.395455	0.955032
PLA2 Activity (4)	Metabolism Indicators	0.131334	0.153132	0.857653	0.398117	0.955032
CE(22:5)	Cholesterol Esters	-0.191344	0.223462	-0.85627	0.398869	0.955032
TG(20:5_34:0)	Triacylglycerols	-0.180153	0.211412	-0.852142	0.401118	0.955032
TG(16:0_35:3)	Triacylglycerols	-0.238673	0.280272	-0.851578	0.401426	0.955032
PC aa C36:1	Glycerophospholipids	-0.121165	0.142706	-0.849053	0.402806	0.955032
TG(20:3_32:0)	Triacylglycerols	-0.272537	0.320999	-0.849027	0.402821	0.955032
Asn	Aminoacids	0.116254	0.137516	0.845386	0.404817	0.955032
TG(17:2_36:4)	Triacylglycerols	-0.175739	0.208217	-0.844016	0.405569	0.955032
TG(20:5_36:3)	Triacylglycerols	0.178066	0.211551	0.841717	0.406834	0.955032
TG(16:1_34:2)	Triacylglycerols	-0.266538	0.318136	-0.837812	0.408988	0.955032
TG(18:2_34:3)	Triacylglycerols	-0.258244	0.309369	-0.834745	0.410685	0.955032
Sum of Non-Essential AAs	Metabolism Indicators	0.0804122	0.0967326	0.831283	0.412606	0.955032
TG(14:0_36:3)	Triacylglycerols	-0.29899	0.360422	-0.829554	0.413567	0.955032
CE(20:4)	Cholesterol Esters	-0.20949	0.253046	-0.827875	0.414503	0.955032
C3-DC (C4-OH)	Acylcarnitines	-0.255883	0.310004	-0.825417	0.415874	0.955032
Gln	Aminoacids	0.100921	0.122347	0.824877	0.416175	0.955032
SM C16:0	Sphingolipids	-0.0899924	0.109208	-0.824049	0.416638	0.955032
SM (OH) C16:1	Sphingolipids	0.147317	0.179292	0.82166	0.417974	0.955032
TG(16:0_35:1)	Triacylglycerols	-0.273892	0.334398	-0.81906	0.419433	0.955032
TG(18:1_30:1)	Triacylglycerols	-0.405042	0.496986	-0.814996	0.421717	0.955032
PC aa C38:1	Glycerophospholipids	-0.304313	0.373879	-0.813934	0.422803	0.955032
TG(18:1_32:1)	Triacylglycerols	-0.269877	0.332365	-0.811992	0.423412	0.955032
PC ae C38:2	Glycerophospholipids	-0.15031	0.186136	-0.807526	0.425938	0.955032
TG(20:1_32:3)	Triacylglycerols	-0.186465	0.231442	-0.805669	0.427223	0.955032
PC aa C36:3	Glycerophospholipids	-0.146685	0.1824	-0.804194	0.427829	0.955032
Sum of Conjugated Primary BAs	Metabolism Indicators	-0.52587	0.654059	-0.804011	0.427933	0.955032
TG(20:1_32:2)	Triacylglycerols	-0.200538	0.249322	-0.804335	0.428229	0.955032
TG(16:1_32:2)	Triacylglycerols	-0.352762	0.439055	-0.803457	0.428479	0.955032
PC ae C36:0	Glycerophospholipids	-0.101465	0.126377	-0.802871	0.428581	0.955032
TG(18:1_31:0)	Triacylglycerols	-0.224554	0.279889	-0.802295	0.428908	0.955032
TG(18:2_33:2)	Triacylglycerols	-0.246838	0.308044	-0.801306	0.429471	0.955032
Sum of PCs (ae)	Metabolism Indicators	-0.0910628	0.113962	-0.799062	0.430751	0.955032
EMA (NBS)	Metabolism Indicators	0.678034	0.792389	0.855683	0.431258	0.955032
TG(18:3_34:2)	Triacylglycerols	-0.249977	0.31375	-0.796741	0.432076	0.955032
Cer(d18:1/25:0)	Ceramides	0.12816	0.156471	0.819067	0.433901	0.955032
DG(16:1_18:1)	Diacylglycerols	0.203906	0.26016	0.78377	0.43953	0.955032
TG(16:0_38:5)	Triacylglycerols	-0.169572	0.217431	-0.779891	0.441774	0.955032
PC ae C44:6	Glycerophospholipids	-0.0878665	0.112938	-0.778004	0.442868	0.955032
TG(14:0_34:3)	Triacylglycerols	-0.350021	0.450385	-0.77716	0.443358	0.955032
Ratio of Short-Chain to Medium-Chain ACs	Metabolism Indicators	-0.186279	0.240161	-0.775642	0.44424	0.955032
PC aa C40:4	Glycerophospholipids	-0.159458	0.206511	-0.772151	0.446272	0.955032
Sum of Hex3Cer	Metabolism Indicators	-0.0837113	0.109158	-0.76688	0.449351	0.955032
Orn	Aminoacids Related	0.11215	0.146353	0.766303	0.449689	0.955032
TG(14:0_36:2)	Triacylglycerols	-0.269468	0.353331	-0.762649	0.451832	0.955032
Ile	Aminoacids	-0.104704	0.137539	-0.761269	0.452643	0.955032
CE(18:3)	Cholesterol Esters	-0.217713	0.286754	-0.759234	0.45384	0.955032
TG(18:1_32:3)	Triacylglycerols	-0.273645	0.362116	-0.755684	0.455933	0.955032
DG(16:0_20:3)	Diacylglycerols	-0.178561	0.235508	-0.758195	0.45638	0.955032
TG(18:0_38:7)	Triacylglycerols	-0.159783	0.212547	-0.751753	0.458258	0.955032
TG(16:0_33:1)	Triacylglycerols	-0.264072	0.353374	-0.747289	0.460906	0.955032
DG(18:2_20:4)	Diacylglycerols	0.14034	0.189065	0.742287	0.463884	0.955032
TG(20:1_32:1)	Triacylglycerols	-0.228841	0.310207	-0.737702	0.466833	0.955032
DG(18:1_20:4)	Diacylglycerols	0.130259	0.177875	0.732306	0.470068	0.955032
TG(14:0_32:2)	Triacylglycerols	-0.360744	0.492005	-0.733211	0.470531	0.955032
Sum of Conjugated BAs	Metabolism Indicators	-0.455414	0.623688	-0.730194	0.471129	0.955032
TG(18:0_36:3)	Triacylglycerols	-0.193025	0.264375	-0.73012	0.471174	0.955032
PC ae C38:6	Glycerophospholipids	-0.111338	0.153917	-0.723366	0.475249	0.955032
Ratio of Non-Essential to Essential AAs	Metabolism Indicators	0.0519994	0.0719283	0.722934	0.475511	0.955032
DG(18:2_18:3)	Diacylglycerols	0.180215	0.249201	0.723169	0.475574	0.955032
Hex3Cer(d18:1/16:0)	Glycosylceramides	-0.0901367	0.125097	-0.720535	0.476964	0.955032
Ratio of PCs (ae) to Choline	Metabolism Indicators	-0.132001	0.185145	-0.712957	0.48157	0.955032
TG(20:4_34:1)	Triacylglycerols	-0.150388	0.211556	-0.710864	0.482847	0.955032
TG(18:0_36:4)	Triacylglycerols	-0.19067	0.268543	-0.710015	0.483365	0.955032
PC aa C36:2	Glycerophospholipids	-0.103178	0.145419	-0.709519	0.483668	0.955032
Sum of LysoPCs	Metabolism Indicators	-0.0934046	0.131735	-0.709034	0.483965	0.955032
TG(18:1_34:3)	Triacylglycerols	-0.199794	0.282132	-0.708158	0.484501	0.955032
Sum of LCFA-LysoPCs	Metabolism Indicators	-0.0932295	0.131705	-0.707866	0.484679	0.955032
TG(20:2_34:3)	Triacylglycerols	-0.182148	0.257353	-0.707772	0.484737	0.955032
Putrescine Synthesis	Metabolism Indicators	0.0686	0.095676	0.717003	0.485163	0.955032
Sum of Solely Glucogenic AAs	Metabolism Indicators	0.0677197	0.0957863	0.706987	0.485217	0.955032
Sum of Conjugated Secondary BAs	Metabolism Indicators	0.439982	0.625731	0.703148	0.48757	0.955032
PC aa C38:5	Glycerophospholipids	-0.107905	0.154182	-0.699853	0.489596	0.955032
Sum of BAs	Metabolism Indicators	-0.413399	0.593618	-0.696406	0.491719	0.955032
TG(18:2_36:1)	Triacylglycerols	-0.18274	0.262864	-0.69519	0.492469	0.955032
TG(16:0_38:6)	Triacylglycerols	-0.145294	0.20919	-0.694552	0.492864	0.955032
PC ae C30:0	Glycerophospholipids	0.0813728	0.117596	0.691971	0.494459	0.955032
Cer(d18:2/24:1)	Ceramides	0.122384	0.176923	0.691737	0.494604	0.955032
TG(20:3_36:5)	Triacylglycerols	-0.172897	0.249965	-0.691687	0.494635	0.955032
Sum of VLCFA-DH-Cer	Metabolism Indicators	-0.156543	0.226636	-0.690725	0.495425	0.955032
HexCer(d18:2/20:0)	Glycosylceramides	-0.105635	0.153195	-0.689543	0.496365	0.955032
Sum of Taurine-Conjugated BAs	Metabolism Indicators	-0.463359	0.676472	-0.684964	0.498998	0.955032
Ratio of SMs to PCs	Metabolism Indicators	0.073764	0.108119	0.682248	0.500496	0.955032
Sum of AAs	Metabolism Indicators	0.0644299	0.0955021	0.674644	0.505245	0.955032
Cer(d18:2/20:0)	Ceramides	-0.10061	0.149333	-0.67373	0.505818	0.955032
DG(18:1_20:2)	Diacylglycerols	-0.112803	0.168259	-0.670414	0.508086	0.955032
Putrescine	Biogenic Amines	0.128078	0.190474	0.672414	0.509015	0.955032
Cer(d16:1/23:0)	Ceramides	0.162957	0.243674	0.668748	0.509133	0.955032
Cit	Aminoacids Related	0.180385	0.270472	0.666928	0.51009	0.955032
Sum of VLCFA-CEs	Metabolism Indicators	-0.181577	0.273755	-0.663282	0.512389	0.955032
PC ae C42:3	Glycerophospholipids	-0.0961557	0.14569	-0.660003	0.51446	0.955032
Creatinine	Aminoacids Related	0.0826755	0.125476	0.658893	0.515163	0.955032
TG(18:2_38:4)	Triacylglycerols	-0.138137	0.210044	-0.657657	0.515945	0.955032
TG(18:1_36:1)	Triacylglycerols	-0.184365	0.282062	-0.653632	0.518499	0.955032
TG(18:3_35:2)	Triacylglycerols	0.194135	0.297128	0.653372	0.518663	0.955032
TG(14:0_35:1)	Triacylglycerols	-0.252106	0.386853	-0.651683	0.520115	0.955032
TG(16:0_35:2)	Triacylglycerols	-0.177908	0.275853	-0.644938	0.524037	0.955032
TG(20:4_34:0)	Triacylglycerols	-0.15414	0.239561	-0.643429	0.525002	0.955032
Sum of SM-Non OHs	Metabolism Indicators	-0.0699685	0.109386	-0.63965	0.527421	0.955032
C18	Acylcarnitines	-0.0882304	0.138729	-0.63599	0.529771	0.955032
TG(20:4_34:2)	Triacylglycerols	-0.140364	0.220999	-0.635134	0.530321	0.955032
TG(18:2_36:3)	Triacylglycerols	-0.185601	0.293045	-0.633355	0.531465	0.955032
Ratio of TGs to FAs	Metabolism Indicators	-0.277204	0.437923	-0.632997	0.531696	0.955032
Ratio of EPA to AA	Metabolism Indicators	0.153442	0.242552	0.632617	0.531941	0.955032
PC ae C44:5	Glycerophospholipids	-0.0791264	0.125705	-0.62946	0.533976	0.955032
Trp	Aminoacids	0.0757242	0.121205	0.624763	0.537012	0.955032
TG(18:0_36:5)	Triacylglycerols	-0.176516	0.283354	-0.622952	0.538184	0.955032
Cer(d18:1/20:0)	Ceramides	0.107233	0.1726	0.621282	0.539267	0.955032
TG(18:0_36:1)	Triacylglycerols	-0.201574	0.324715	-0.620772	0.539598	0.955032
TG(18:3_32:1)	Triacylglycerols	-0.25061	0.407073	-0.615638	0.542935	0.955032
TG(20:3_34:0)	Triacylglycerols	-0.159317	0.25911	-0.614861	0.543441	0.955032
Ratio of Cer to DH-Cer	Metabolism Indicators	0.157303	0.256729	0.61272	0.544837	0.955032
TG(18:2_38:5)	Triacylglycerols	-0.111091	0.181895	-0.61074	0.546129	0.955032
TG(18:1_38:7)	Triacylglycerols	0.103758	0.17124	0.60592	0.549282	0.955032
TG(16:1_28:0)	Triacylglycerols	0.302851	0.492721	0.61465	0.549393	0.955032
TG(18:1_36:3)	Triacylglycerols	-0.168007	0.278353	-0.603575	0.550818	0.955032
TG(22:6_34:1)	Triacylglycerols	-0.180992	0.3005	-0.602305	0.551652	0.955032
C10	Acylcarnitines	0.0804513	0.133863	0.600995	0.552512	0.955032
Sum of Indoles	Metabolism Indicators	-0.233438	0.388924	-0.600215	0.553025	0.955032
lysoPC a C14:0	Glycerophospholipids	0.134139	0.223343	0.600597	0.553117	0.955032
TG(18:1_33:2)	Triacylglycerols	-0.163293	0.275007	-0.593779	0.557264	0.955032
TG(18:2_36:2)	Triacylglycerols	-0.160881	0.271067	-0.593511	0.557441	0.955032
CE(22:6)	Cholesterol Esters	-0.170746	0.287809	-0.593262	0.557605	0.955032
TG(16:1_36:4)	Triacylglycerols	-0.165976	0.280269	-0.592204	0.558304	0.955032
Hex2Cer(d18:1/24:1)	Glycosylceramides	-0.0764764	0.129243	-0.591725	0.55862	0.955032
Sum of VLCFA-SMs	Metabolism Indicators	-0.0595888	0.101438	-0.58744	0.561455	0.955032
Ratio of DGs to TGs	Metabolism Indicators	0.0664733	0.113228	0.587075	0.561697	0.955032
TG(20:1_34:3)	Triacylglycerols	-0.161162	0.275119	-0.585789	0.562549	0.955032
Cer(d18:1/26:0)	Ceramides	0.0871951	0.149741	0.582308	0.565019	0.955032
PC aa C38:6	Glycerophospholipids	-0.131184	0.226259	-0.579792	0.566532	0.955032
GCA	Bile Acids	-0.453254	0.788954	-0.5745	0.57006	0.955032
TG(17:1_34:1)	Triacylglycerols	-0.142826	0.250256	-0.570717	0.572587	0.955032
PC aa C32:3	Glycerophospholipids	-0.0805179	0.141165	-0.570381	0.572812	0.955032
Cer(d18:2/16:0)	Ceramides	0.0866243	0.152283	0.568837	0.573846	0.955032
Met	Aminoacids	0.161553	0.284272	0.568302	0.574205	0.955032
TG(18:1_36:4)	Triacylglycerols	-0.1561	0.274812	-0.568024	0.574391	0.955032
TG(17:1_36:4)	Triacylglycerols	-0.140204	0.248692	-0.563768	0.577246	0.955032
TG(16:1_36:3)	Triacylglycerols	-0.155244	0.276308	-0.561851	0.578535	0.955032
Cer(d18:1/24:0)	Ceramides	-0.0871283	0.156347	-0.557275	0.581616	0.955032
HCys Synthesis	Metabolism Indicators	-0.175282	0.316219	-0.554306	0.583619	0.955032
HipAcid	Carboxylic Acids	-0.309699	0.558979	-0.554043	0.583947	0.955032
Hex3Cer(d18:1/18:0)	Glycosylceramides	-0.111406	0.201213	-0.553671	0.584048	0.955032
PC ae C38:0	Glycerophospholipids	-0.0906816	0.164872	-0.550013	0.586522	0.955032
IVA (NBS)	Metabolism Indicators	0.144641	0.264405	0.547044	0.588534	0.955032
MTHFR Deficiency (NBS)	Metabolism Indicators	-0.124927	0.228669	-0.546324	0.589022	0.955032
Xanthine Synthesis	Metabolism Indicators	0.274662	0.502185	0.546935	0.589087	0.955032
TG(20:3_32:2)	Triacylglycerols	-0.193247	0.353759	-0.546267	0.589209	0.955032
DG(18:1_18:1)	Diacylglycerols	-0.11399	0.208771	-0.546003	0.58924	0.955032
Serotonin Synthesis	Metabolism Indicators	0.134034	0.245399	0.546188	0.589422	0.955032
TG(18:1_36:2)	Triacylglycerols	-0.15762	0.289347	-0.544745	0.590094	0.955032
Sum of SMs	Metabolism Indicators	-0.0592407	0.109922	-0.538934	0.594046	0.955032
TG(18:2_36:4)	Triacylglycerols	-0.162237	0.301089	-0.538834	0.594114	0.955032
TG(18:1_36:6)	Triacylglycerols	0.152501	0.283153	0.538581	0.594286	0.955032
SM (OH) C22:1	Sphingolipids	-0.0722684	0.134597	-0.536925	0.595415	0.955032
TG(20:3_34:2)	Triacylglycerols	-0.13291	0.248164	-0.535574	0.596337	0.955032
SM (OH) C22:2	Sphingolipids	0.0651183	0.121851	0.534409	0.597132	0.955032
PC aa C42:2	Glycerophospholipids	-0.072222	0.135272	-0.5339	0.597779	0.955032
TG(18:0_36:2)	Triacylglycerols	-0.143271	0.269467	-0.531682	0.598996	0.955032
Hex2Cer(d18:1/20:0)	Glycosylceramides	-0.0778429	0.146533	-0.531233	0.599303	0.955032
TG(18:0_30:0)	Triacylglycerols	-0.236178	0.445227	-0.530468	0.601353	0.955032
Sum of Unconjugated BAs	Metabolism Indicators	-0.336907	0.638313	-0.527809	0.602286	0.955032
Ratio of MUFA-PCs to SFA-PCs	Metabolism Indicators	-0.0403688	0.0766828	-0.526439	0.602587	0.955032
PC aa C42:6	Glycerophospholipids	-0.0820091	0.156366	-0.524469	0.603939	0.955032
Cer(d18:1/24:1)	Ceramides	0.0825226	0.157364	0.524405	0.603983	0.955032
Val	Aminoacids	-0.0602428	0.115564	-0.521292	0.606122	0.955032
DG(16:0_16:1)	Diacylglycerols	-0.146229	0.280489	-0.521337	0.606545	0.955032
PC ae C34:1	Glycerophospholipids	0.0502584	0.0966491	0.520009	0.607004	0.955032
Sum of Carboxylic Acids	Metabolism Indicators	-0.0664427	0.127909	-0.519453	0.607387	0.955032
Ratio of DGs to FAs	Metabolism Indicators	-0.196244	0.377795	-0.519445	0.607392	0.955032
Sum of LCFA-SMs	Metabolism Indicators	-0.0623542	0.120045	-0.519423	0.607408	0.955032
Ratio of PCs (ae) to PCs (aa)	Metabolism Indicators	0.0458535	0.0883523	0.518985	0.607709	0.955032
Lac	Carboxylic Acids	-0.0660473	0.127945	-0.516215	0.609618	0.955032
TG(20:0_34:1)	Triacylglycerols	-0.146168	0.284253	-0.514218	0.610996	0.955032
TG(16:1_34:3)	Triacylglycerols	-0.191013	0.372884	-0.51226	0.612349	0.955032
C16	Acylcarnitines	-0.0485439	0.0956973	-0.507266	0.615804	0.955032
SM C16:1	Sphingolipids	-0.055493	0.109562	-0.506501	0.616334	0.955032
TG(17:2_38:7)	Triacylglycerols	0.104639	0.206407	0.506956	0.617012	0.955032
lysoPC a C18:0	Glycerophospholipids	-0.0998929	0.198425	-0.503429	0.618465	0.955032
TG(16:0_38:7)	Triacylglycerols	-0.120133	0.238941	-0.502771	0.618922	0.955032
TG(22:5_32:1)	Triacylglycerols	-0.132195	0.264754	-0.499313	0.621326	0.955032
Ratio of DHA to AA	Metabolism Indicators	-0.124974	0.251448	-0.497016	0.622925	0.955032
CE(14:0)	Cholesterol Esters	-0.142313	0.286445	-0.496824	0.623059	0.955032
lysoPC a C28:1	Glycerophospholipids	-0.0758641	0.153387	-0.494594	0.624613	0.955032
HArg Synthesis	Metabolism Indicators	-0.142665	0.288592	-0.494348	0.624784	0.955032
TG(16:1_32:1)	Triacylglycerols	-0.218958	0.445675	-0.491296	0.627339	0.955032
AABA	Aminoacids Related	-0.110943	0.226448	-0.48993	0.62787	0.955032
Trigonelline	Alkaloids	-0.126018	0.256592	-0.491123	0.630948	0.955032
TMAO	Amine Oxides	0.209603	0.433326	0.483707	0.633848	0.955032
2MBG (NBS)	Metabolism Indicators	0.137166	0.285541	0.480374	0.634565	0.955032
Ratio of Medium-Chain to Long-Chain ACs	Metabolism Indicators	0.135578	0.282821	0.479379	0.635264	0.955032
TG(18:1_33:0)	Triacylglycerols	-0.135027	0.28174	-0.479263	0.635346	0.955032
Sum of Hex2Cer	Metabolism Indicators	-0.0542755	0.113285	-0.479106	0.635457	0.955032
TG(22:6_34:3)	Triacylglycerols	-0.147806	0.309423	-0.477681	0.636458	0.955032
C2	Acylcarnitines	-0.0918462	0.194144	-0.473083	0.639695	0.955032
GABA	Biogenic Amines	-0.0692229	0.146995	-0.470919	0.641222	0.955032
TG(16:1_38:3)	Triacylglycerols	-0.127655	0.271271	-0.470581	0.64146	0.955032
Cer(d18:1/16:0)	Ceramides	-0.0599902	0.127505	-0.470495	0.641521	0.955032
Sum of PUFA-ACs	Metabolism Indicators	-0.0781881	0.166439	-0.46977	0.642032	0.955032
Sum of Aminobutyric Acids	Metabolism Indicators	-0.101899	0.219208	-0.464849	0.645511	0.955032
CE(20:3)	Cholesterol Esters	-0.143868	0.309917	-0.464215	0.64596	0.955032
TG(20:2_36:5)	Triacylglycerols	-0.107406	0.231919	-0.46312	0.647132	0.955032
TG(22:6_34:2)	Triacylglycerols	-0.146663	0.31757	-0.46183	0.647649	0.955032
Ratio of HArg to SDMA	Metabolism Indicators	-0.196594	0.427611	-0.459751	0.649123	0.955032
SBCAD Deficiency (NBS)	Metabolism Indicators	-0.100056	0.217871	-0.459246	0.649481	0.955032
PC aa C38:4	Glycerophospholipids	-0.0911033	0.19906	-0.457667	0.650603	0.955032
DG(16:0_20:4)	Diacylglycerols	0.106113	0.229063	0.463248	0.650846	0.955032
PLA2 Activity (2)	Metabolism Indicators	0.0590759	0.129253	0.457056	0.651037	0.955032
Met-SO	Aminoacids Related	0.133905	0.293997	0.455462	0.652169	0.955032
Asymmetrical Arg Methylation	Metabolism Indicators	-0.0938064	0.206343	-0.454614	0.652772	0.955032
Arg	Aminoacids	0.0978046	0.215417	0.454024	0.653191	0.955032
Sum of Medium-Chain ACs	Metabolism Indicators	0.122603	0.272262	0.450312	0.655834	0.955032
TG(17:1_38:7)	Triacylglycerols	0.10758	0.23822	0.4516	0.656951	0.955032
TG(18:1_36:0)	Triacylglycerols	-0.12448	0.277672	-0.4483	0.657269	0.955032
TG(17:1_34:3)	Triacylglycerols	0.124952	0.280182	0.445968	0.65905	0.955032
TG(20:3_32:1)	Triacylglycerols	-0.145613	0.330415	-0.440695	0.662701	0.955032
Hex2Cer(d18:1/16:0)	Glycosylceramides	-0.0548513	0.124654	-0.440029	0.663178	0.955032
PC aa C42:5	Glycerophospholipids	-0.0627168	0.143324	-0.437589	0.664926	0.955032
TG(16:1_36:2)	Triacylglycerols	-0.122035	0.279525	-0.43658	0.665649	0.955032
TG(17:1_38:5)	Triacylglycerols	-0.0863466	0.197809	-0.436516	0.665695	0.955032
CE(14:1)	Cholesterol Esters	-0.128895	0.29859	-0.43168	0.669532	0.955032
PC ae C38:1	Glycerophospholipids	-0.129326	0.301829	-0.428473	0.672473	0.955032
PC ae C36:2	Glycerophospholipids	0.0655222	0.153929	0.425666	0.673494	0.955032
Taurine Conjugation of DCA	Metabolism Indicators	0.459675	1.07611	0.427165	0.67406	0.955032
t4-OH-Pro	Aminoacids Related	-0.114842	0.270911	-0.423912	0.674758	0.955032
TG(18:3_36:3)	Triacylglycerols	-0.132589	0.313432	-0.423024	0.675399	0.955032
TG(16:1_36:1)	Triacylglycerols	-0.118433	0.281369	-0.420918	0.676918	0.955032
TG(20:4_32:1)	Triacylglycerols	-0.136992	0.327719	-0.418017	0.679014	0.955032
CE(15:0)	Cholesterol Esters	0.0688948	0.165936	0.415189	0.681168	0.955032
Sum of Branched-Chain AAs	Metabolism Indicators	-0.0508398	0.123402	-0.411984	0.68338	0.955032
TG(18:2_34:4)	Triacylglycerols	-0.12015	0.292702	-0.410486	0.684466	0.955032
Ratio of PUFA-PCs to SFA-PCs	Metabolism Indicators	-0.0471292	0.115208	-0.409078	0.685488	0.955032
TG(20:4_36:2)	Triacylglycerols	0.063681	0.155837	0.40864	0.685806	0.955032
HArg	Aminoacids Related	-0.122804	0.303003	-0.405291	0.688238	0.955032
TG(16:1_33:1)	Triacylglycerols	0.136332	0.33674	0.404858	0.689025	0.955032
TG(18:3_34:3)	Triacylglycerols	-0.145866	0.362608	-0.402269	0.690436	0.955032
TG(20:3_34:1)	Triacylglycerols	-0.099298	0.248589	-0.399446	0.692491	0.955032
TG(18:2_33:0)	Triacylglycerols	-0.104772	0.263105	-0.398215	0.693389	0.955032
Spermidine Synthesis	Metabolism Indicators	-0.155248	0.381761	-0.406663	0.693756	0.955032
Cer(d18:2/18:0)	Ceramides	0.0882572	0.22235	0.39693	0.694429	0.955032
TG(16:0_40:8)	Triacylglycerols	-0.109319	0.275755	-0.396433	0.694688	0.955032
AABA Synthesis	Metabolism Indicators	-0.0934973	0.236375	-0.395547	0.695334	0.955032
Sum of DH-Cer	Metabolism Indicators	-0.0939282	0.237851	-0.394904	0.695803	0.955032
TG(17:0_34:2)	Triacylglycerols	-0.101925	0.258424	-0.394409	0.696164	0.955032
Hex2Cer(d18:1/18:0)	Glycosylceramides	-0.0499498	0.126651	-0.39439	0.696178	0.955032
Sum of VLCFA-Cer	Metabolism Indicators	0.0692837	0.176578	0.39237	0.697654	0.955032
TLCA	Bile Acids	-0.158514	0.392351	-0.404011	0.698263	0.955032
PC aa C32:2	Glycerophospholipids	0.0950048	0.243746	0.389771	0.699554	0.955032
TG(14:0_38:5)	Triacylglycerols	-0.12317	0.318351	-0.386901	0.701654	0.955058
TG(17:1_36:5)	Triacylglycerols	0.104187	0.269425	0.386702	0.702249	0.955058
Ratio of HArg to ADMA	Metabolism Indicators	-0.123504	0.325617	-0.379292	0.707234	0.96001
PLA2 Activity (1)	Metabolism Indicators	0.0392205	0.104069	0.376868	0.709015	0.960601
Tyr	Aminoacids	0.0491175	0.13139	0.373831	0.711249	0.96138
Sum of Cer	Metabolism Indicators	0.0615292	0.166009	0.370637	0.713602	0.96138
SM C24:1	Sphingolipids	-0.041563	0.112151	-0.370599	0.71363	0.96138
C14	Acylcarnitines	-0.208599	0.551211	-0.378438	0.716321	0.963189
PC aa C40:5	Glycerophospholipids	-0.0702781	0.193915	-0.362417	0.719668	0.964526
C3	Acylcarnitines	-0.0892716	0.246644	-0.361945	0.720017	0.964526
PC ae C36:1	Glycerophospholipids	-0.0438668	0.121878	-0.359923	0.721513	0.964719
TG(14:0_38:4)	Triacylglycerols	-0.116749	0.335534	-0.347949	0.730392	0.967972
TG(18:1_36:5)	Triacylglycerols	-0.104348	0.3037	-0.343589	0.733634	0.967972
TG(18:3_36:1)	Triacylglycerols	-0.0968341	0.28238	-0.342921	0.734131	0.967972
DG(16:1_18:2)	Diacylglycerols	-0.0860214	0.253461	-0.339387	0.736764	0.967972
PC ae C38:4	Glycerophospholipids	-0.0449378	0.132986	-0.337913	0.737863	0.967972
lysoPC a C20:4	Glycerophospholipids	0.0605208	0.17942	0.337313	0.73831	0.967972
CPS Deficiency (NBS)	Metabolism Indicators	-0.107614	0.319573	-0.336742	0.738736	0.967972
SDMA	Aminoacids Related	0.0726042	0.215966	0.336184	0.739152	0.967972
TG(16:1_38:4)	Triacylglycerols	-0.0841663	0.250871	-0.335496	0.739666	0.967972
Sum of Short-Chain ACs	Metabolism Indicators	-0.0626293	0.187257	-0.334457	0.740442	0.967972
H1	Sugars	-0.0953885	0.286446	-0.333006	0.741525	0.967972
TG(17:0_34:3)	Triacylglycerols	0.0818144	0.246446	0.331977	0.742294	0.967972
PC aa C36:6	Glycerophospholipids	0.0744188	0.225538	0.329961	0.743801	0.967972
VLCAD Deficiency (NBS)	Metabolism Indicators	0.0544197	0.16787	0.324178	0.74813	0.967972
TG(17:1_34:2)	Triacylglycerols	-0.0797876	0.246787	-0.323305	0.748784	0.967972
TG(22:2_32:4)	Triacylglycerols	0.0850858	0.264586	0.321581	0.750159	0.967972
SCAD Deficiency (NBS)	Metabolism Indicators	0.0607299	0.191324	0.31742	0.753199	0.967972
TG(18:0_38:6)	Triacylglycerols	-0.0588866	0.18777	-0.313611	0.756062	0.967972
TG(17:2_38:6)	Triacylglycerols	0.0722351	0.230603	0.313245	0.756336	0.967972
Choline	Vitamins & Cofactors	0.0407806	0.131827	0.30935	0.759267	0.967972
TG(18:1_35:2)	Triacylglycerols	-0.0760044	0.245868	-0.309128	0.759435	0.967972
GABA Synthesis	Metabolism Indicators	-0.0335984	0.108862	-0.308634	0.759807	0.967972
alpha-AAA	Aminoacids Related	-0.062749	0.206137	-0.304405	0.762993	0.967972
Ratio of Hex3Cer to Hex2Cer	Metabolism Indicators	-0.0296949	0.0982869	-0.302124	0.764713	0.967972
Hex3Cer(d18:1/26:1)	Glycosylceramides	0.0389877	0.128327	0.303815	0.765737	0.967972
Carnitine Uptake Defect (NBS)	Metabolism Indicators	-0.0770302	0.257765	-0.298839	0.767194	0.967972
TG(14:0_35:2)	Triacylglycerols	0.103007	0.345663	0.297999	0.768167	0.967972
TG(18:2_35:3)	Triacylglycerols	-0.0751093	0.25243	-0.297545	0.768172	0.967972
Glu	Aminoacids	0.0558364	0.187824	0.29728	0.768372	0.967972
TG(18:3_36:4)	Triacylglycerols	-0.0953852	0.323337	-0.295003	0.770093	0.967972
CPT-2 Deficiency (NBS)	Metabolism Indicators	0.0619741	0.21012	0.294947	0.770136	0.967972
TMCA	Bile Acids	-0.143547	0.488523	-0.293839	0.772438	0.967972
TG(16:1_38:5)	Triacylglycerols	0.0608721	0.209857	0.290065	0.77383	0.967972
TG(17:2_36:3)	Triacylglycerols	-0.0600614	0.207098	-0.290014	0.773942	0.967972
TG(22:5_34:3)	Triacylglycerols	-0.0721191	0.249587	-0.288954	0.774672	0.967972
PC aa C38:3	Glycerophospholipids	-0.055261	0.195764	-0.282285	0.77973	0.967972
HexCer(d18:2/18:0)	Glycosylceramides	-0.0572808	0.20476	-0.279746	0.783763	0.967972
Sum of Dimethylated Arg	Metabolism Indicators	0.0487457	0.176478	0.276214	0.784343	0.967972
MCAD Deficiency (NBS)	Metabolism Indicators	0.0714244	0.247847	0.28818	0.784773	0.967972
SM C26:1	Sphingolipids	-0.0370219	0.135076	-0.274082	0.785965	0.967972
TG(18:2_38:6)	Triacylglycerols	-0.0567203	0.207951	-0.272758	0.786972	0.967972
Cer(d18:1/18:0)	Ceramides	-0.0655439	0.241198	-0.271743	0.787745	0.967972
HexCer(d16:1/24:0)	Glycosylceramides	0.0459009	0.169755	0.270394	0.78884	0.967972
Sum of Steroid Hormones	Metabolism Indicators	-0.127494	0.481744	-0.264651	0.79315	0.967972
C4:1	Acylcarnitines	0.0460698	0.174009	0.264755	0.79378	0.967972
TG(18:3_36:2)	Triacylglycerols	-0.0803981	0.305889	-0.262834	0.794537	0.967972
TG(17:0_34:1)	Triacylglycerols	-0.0684914	0.260879	-0.262541	0.794761	0.967972
Cer(d18:1/23:0)	Ceramides	0.036228	0.138508	0.261558	0.795577	0.967972
Sum of MUFA-ACs	Metabolism Indicators	0.0342215	0.132086	0.259086	0.797399	0.967972
Ratio of Short-Chain to Long-Chain ACs	Metabolism Indicators	-0.0519794	0.202491	-0.256699	0.799224	0.967972
Sum of PUFA-LysoPCs	Metabolism Indicators	0.03605	0.140811	0.256017	0.799745	0.967972
CE(20:5)	Cholesterol Esters	-0.0685132	0.267616	-0.256013	0.799748	0.967972
Sum of Essential AAs	Metabolism Indicators	0.0276898	0.109095	0.253815	0.801429	0.967972
Sum of SM-OHs	Metabolism Indicators	0.032656	0.128821	0.253499	0.801671	0.967972
PC aa C34:4	Glycerophospholipids	0.0607104	0.23962	0.253361	0.801777	0.967972
TG(20:2_34:4)	Triacylglycerols	0.0982821	0.388158	0.253201	0.802464	0.967972
PC aa C34:3	Glycerophospholipids	-0.0496256	0.196576	-0.25245	0.802474	0.967972
Sum of Betaine-Related Metabolites	Metabolism Indicators	0.113529	0.449949	0.252316	0.802576	0.967972
Cit Synthesis	Metabolism Indicators	0.0677178	0.274599	0.246606	0.806951	0.968962
Sum of SFA-ACs	Metabolism Indicators	-0.0448791	0.182349	-0.246117	0.807326	0.968962
Betaine	Aminoacids Related	0.056407	0.229465	0.24582	0.807553	0.968962
Sum of Betaine and Related Metabolites	Metabolism Indicators	0.0553666	0.226776	0.244147	0.808836	0.968962
OTC Deficiency (NBS)	Metabolism Indicators	-0.0666447	0.274946	-0.242392	0.810182	0.968962
TG(18:2_33:1)	Triacylglycerols	-0.0591714	0.248293	-0.238313	0.813315	0.969464
TG(18:1_34:4)	Triacylglycerols	-0.0668255	0.2814	-0.237476	0.813958	0.969464
NO-Synthase Activity	Metabolism Indicators	0.0835515	0.363821	0.22965	0.819976	0.969464
C5	Acylcarnitines	0.0492701	0.216108	0.227988	0.821256	0.969464
Sum of ACs	Metabolism Indicators	-0.0395354	0.175502	-0.22527	0.823349	0.969464
TG(17:0_36:4)	Triacylglycerols	-0.0501795	0.224118	-0.223898	0.824407	0.969464
Cer(d18:2/24:0)	Ceramides	-0.0425676	0.190571	-0.223369	0.824815	0.969464
Cortisol	Hormones	0.0951868	0.429452	0.221647	0.826142	0.969464
TG(16:1_30:1)	Triacylglycerols	-0.148368	0.667201	-0.222374	0.827234	0.969464
TG(18:3_38:6)	Triacylglycerols	0.0514013	0.233915	0.219743	0.82761	0.969464
TG(20:4_32:2)	Triacylglycerols	-0.0652863	0.300025	-0.217603	0.829262	0.969464
PC ae C34:2	Glycerophospholipids	-0.0305333	0.140495	-0.217326	0.829476	0.969464
TG(16:1_36:5)	Triacylglycerols	-0.0698947	0.323926	-0.215774	0.830675	0.969464
IBD Deficiency (NBS)	Metabolism Indicators	0.0569542	0.264408	0.215403	0.830961	0.969464
lysoPC a C18:1	Glycerophospholipids	0.023867	0.110807	0.215392	0.830969	0.969464
PC ae C40:6	Glycerophospholipids	-0.0311912	0.147698	-0.211182	0.834222	0.969819
DG(16:1_18:0)	Diacylglycerols	-0.066972	0.315301	-0.212406	0.835355	0.969819
TG(20:4_34:3)	Triacylglycerols	0.0437638	0.210411	0.207992	0.836689	0.969819
TG(18:2_35:2)	Triacylglycerols	-0.0513209	0.24838	-0.206623	0.837748	0.969819
TG(20:3_36:4)	Triacylglycerols	0.0403268	0.19609	0.205654	0.838498	0.969819
TrpBetaine	Aminoacids Related	0.10921	0.534142	0.204459	0.839423	0.969819
Glutaminase Activity	Metabolism Indicators	-0.0450857	0.224281	-0.201023	0.842084	0.970567
HexCer(d18:2/23:0)	Glycosylceramides	-0.0381159	0.192886	-0.197608	0.84473	0.970567
SM C18:0	Sphingolipids	-0.039917	0.204985	-0.194731	0.846961	0.970567
PC ae C44:4	Glycerophospholipids	-0.0191764	0.0990442	-0.193614	0.847828	0.970567
Sum of Asym. and Sym. Arg Methylation	Metabolism Indicators	-0.0458891	0.237877	-0.192911	0.848373	0.970567
TG(18:2_36:5)	Triacylglycerols	-0.0600619	0.311489	-0.192822	0.848443	0.970567
Taurine	Aminoacids Related	-0.0205858	0.111039	-0.185393	0.854306	0.970567
TG(18:1_33:1)	Triacylglycerols	-0.0504898	0.27337	-0.184694	0.854755	0.970567
Cer(d18:1/22:0)	Ceramides	0.0295218	0.160164	0.184322	0.855043	0.970567
TG(18:1_38:5)	Triacylglycerols	-0.0293475	0.159262	-0.184272	0.855082	0.970567
GLCA	Bile Acids	0.203976	1.08754	0.187557	0.855893	0.970567
CE(17:0)	Cholesterol Esters	-0.0441487	0.241779	-0.182599	0.856383	0.970567
PC ae C36:3	Glycerophospholipids	-0.0250929	0.139885	-0.179382	0.858885	0.97186
TG(17:0_36:3)	Triacylglycerols	-0.0392496	0.222349	-0.176522	0.861111	0.972837
Ala	Aminoacids	0.0206346	0.121023	0.170501	0.8658	0.973383
Met Oxidation	Metabolism Indicators	-0.0266168	0.156486	-0.170091	0.86612	0.973383
PC ae C30:2	Glycerophospholipids	-0.0276502	0.164779	-0.167802	0.867904	0.973383
His	Aminoacids	0.0153553	0.0915969	0.167639	0.868031	0.973383
lysoPC a C18:2	Glycerophospholipids	0.0247434	0.150429	0.164486	0.87049	0.973383
TG(20:3_34:3)	Triacylglycerols	0.0400582	0.246679	0.16239	0.872125	0.973383
GUDCA	Bile Acids	-0.0895532	0.557319	-0.160686	0.873455	0.973383
SM (OH) C24:1	Sphingolipids	-0.0186216	0.119598	-0.155702	0.877347	0.973383
TG(18:1_38:6)	Triacylglycerols	-0.0239725	0.155081	-0.154581	0.878223	0.973383
PA (NBS)	Metabolism Indicators	-0.0417924	0.270464	-0.154521	0.878269	0.973383
TCA	Bile Acids	-0.135697	0.884262	-0.153458	0.879222	0.973383
Sum of 12a-OH BAs	Metabolism Indicators	-0.105805	0.697398	-0.151714	0.880463	0.973383
TG(18:2_35:1)	Triacylglycerols	-0.0345126	0.227808	-0.151498	0.880632	0.973383
TG(22:4_32:2)	Triacylglycerols	0.0505348	0.332767	0.151862	0.88068	0.973383
PC ae C32:2	Glycerophospholipids	-0.0165105	0.112472	-0.146796	0.884309	0.975016
MC Deficiency (NBS)	Metabolism Indicators	0.0395393	0.270716	0.146055	0.884889	0.975016
Symmetrical Arg Methylation	Metabolism Indicators	-0.0396343	0.276044	-0.14358	0.886826	0.975645
lysoPC a C24:0	Glycerophospholipids	-0.0164773	0.113729	-0.144882	0.888388	0.97586
TG(20:5_34:1)	Triacylglycerols	0.026038	0.193732	0.134402	0.894013	0.978665
TG(18:3_38:5)	Triacylglycerols	0.0284885	0.214277	0.132952	0.89515	0.978665
Sum of MUFA-LysoPCs	Metabolism Indicators	0.0148558	0.113514	0.130873	0.89678	0.978665
TG(17:1_32:1)	Triacylglycerols	-0.041884	0.320464	-0.130698	0.896949	0.978665
Hex3Cer(d18:1/24:1)	Glycosylceramides	-0.0175708	0.1356	-0.129578	0.897795	0.978665
TG(20:3_36:3)	Triacylglycerols	-0.0252722	0.201487	-0.125428	0.90105	0.980716
PC aa C36:5	Glycerophospholipids	-0.0217192	0.17875	-0.121506	0.904128	0.980757
TG(16:0_36:6)	Triacylglycerols	-0.0384496	0.318404	-0.120757	0.904716	0.980757
SM C18:1	Sphingolipids	-0.0219487	0.184323	-0.119077	0.906035	0.980757
DG(18:1_20:3)	Diacylglycerols	0.0254532	0.215553	0.118083	0.906845	0.980757
PC aa C28:1	Glycerophospholipids	0.0179443	0.158487	0.113223	0.910634	0.980757
TDCA	Bile Acids	-0.0557341	0.494586	-0.112689	0.911299	0.980757
Sum of Long-Chain ACs	Metabolism Indicators	-0.0117407	0.10586	-0.110908	0.912453	0.980757
Thr	Aminoacids	-0.0172451	0.157552	-0.109457	0.913594	0.980757
PC aa C40:6	Glycerophospholipids	-0.0269114	0.249088	-0.10804	0.914708	0.980757
TG(20:4_36:3)	Triacylglycerols	-0.0187228	0.173531	-0.107893	0.914824	0.980757
DG(18:1_18:3)	Diacylglycerols	0.0256117	0.243855	0.105028	0.917226	0.981702
Cer(d18:0/24:0)	Dihydroceramides	0.0182521	0.182862	0.0998133	0.921204	0.981702
C4	Acylcarnitines	-0.0284525	0.28524	-0.0997496	0.921229	0.981702
TG(20:4_36:4)	Triacylglycerols	-0.0205025	0.208727	-0.0982264	0.922428	0.981702
CE(17:1)	Cholesterol Esters	0.0178432	0.182745	0.0976403	0.92289	0.981702
TG(17:1_36:3)	Triacylglycerols	-0.0224523	0.237443	-0.0945584	0.925316	0.981702
C18:1	Acylcarnitines	-0.0106384	0.112526	-0.0945414	0.925329	0.981702
LDH Activity	Metabolism Indicators	0.0287996	0.311583	0.0924298	0.926992	0.982006
PC aa C32:1	Glycerophospholipids	-0.0197032	0.230821	-0.0853616	0.932561	0.986286
HCys	Aminoacids Related	-0.0138422	0.165191	-0.0837953	0.933795	0.986286
Cys Synthesis	Metabolism Indicators	0.0167947	0.206561	0.0813062	0.935757	0.986899
Ratio of ACs to FAs	Metabolism Indicators	-0.0256192	0.331663	-0.0772446	0.938959	0.987674
Ratio of PUFA-PCs to MUFA-PCs	Metabolism Indicators	-0.00922989	0.120851	-0.0763743	0.939646	0.987674
TG(20:5_34:2)	Triacylglycerols	-0.0155795	0.208492	-0.0747247	0.940947	0.987674
PC ae C30:1	Glycerophospholipids	0.0144624	0.196383	0.0736436	0.942026	0.987674
FA(20:3)	Fatty Acids	-0.0303147	0.470795	-0.0643905	0.94941	0.99026
Sum of Solely Ketogenic AAs	Metabolism Indicators	0.00786716	0.123089	0.0639142	0.949477	0.99026
TG(18:1_33:3)	Triacylglycerols	-0.0178375	0.281906	-0.0632747	0.949982	0.99026
Leu	Aminoacids	-0.00860558	0.13616	-0.0632018	0.950039	0.99026
Orn Synthesis	Metabolism Indicators	0.015284	0.262596	0.0582034	0.953986	0.992208
TMAO Synthesis	Metabolism Indicators	0.024072	0.443618	0.0542629	0.957264	0.992208
DHEAS	Hormones	-0.0239948	0.444144	-0.0540248	0.957299	0.992208
Betaine Synthesis	Metabolism Indicators	0.0144685	0.268955	0.0537952	0.957467	0.992208
beta-Ala	Biogenic Amines	-0.0114212	0.221856	-0.0514804	0.959296	0.992662
PC aa C30:0	Glycerophospholipids	0.00607763	0.124413	0.0488503	0.961374	0.992675
lysoPC a C16:1	Glycerophospholipids	0.00860783	0.19031	0.0452305	0.964234	0.992675
Sum of LCFA-Cer	Metabolism Indicators	0.00787315	0.183612	0.0428793	0.966092	0.992675
HexCer(d16:1/22:0)	Glycosylceramides	0.00838461	0.21006	0.0399152	0.968434	0.992675
PC ae C40:2	Glycerophospholipids	-0.00521898	0.148948	-0.035039	0.972289	0.992675
SM C26:0	Sphingolipids	-0.00533549	0.158006	-0.0337677	0.973294	0.992675
Sum of FAs	Metabolism Indicators	-0.0111523	0.33106	-0.0336867	0.973358	0.992675
Lys	Aminoacids	-0.00494114	0.149933	-0.0329556	0.973936	0.992675
Gly Conjugation of DCA	Metabolism Indicators	0.0191837	0.60396	0.0317632	0.974935	0.992675
C14:1	Acylcarnitines	0.00518548	0.165176	0.0313937	0.975171	0.992675
TG(17:0_32:1)	Triacylglycerols	0.00996541	0.332013	0.0300151	0.976284	0.992675
TG(22:6_32:1)	Triacylglycerols	0.0100958	0.337387	0.0299237	0.976333	0.992675
GABR	Metabolism Indicators	-0.00638569	0.261164	-0.0244509	0.98066	0.992675
ProBetaine	Aminoacids Related	0.013051	0.549649	0.0237442	0.981219	0.992675
TG(22:0_32:4)	Triacylglycerols	-0.00455251	0.193942	-0.0234736	0.981452	0.992675
TMAO Synthesis (direct)	Metabolism Indicators	-0.0104553	0.459201	-0.0227686	0.982061	0.992675
MA (NBS)	Metabolism Indicators	0.00453403	0.247093	0.0183495	0.985486	0.992675
TG(18:1_35:3)	Triacylglycerols	-0.00457515	0.251934	-0.0181601	0.985635	0.992675
Cer(d18:2/22:0)	Ceramides	0.00317325	0.191064	0.0166083	0.986863	0.992675
Cer(d18:2/23:0)	Ceramides	0.00359818	0.220861	0.0162916	0.987113	0.992675
Pro Hydroxylation	Metabolism Indicators	0.00299537	0.243451	0.0123038	0.990268	0.994446
C18:2	Acylcarnitines	0.00164261	0.162934	0.0100814	0.992025	0.994812
TG(20:4_35:3)	Triacylglycerols	0.00141966	0.192832	0.00736217	0.994176	0.995571
ADMA	Aminoacids Related	0.000619829	0.136024	0.00455676	0.996395	0.996395

## Sheet: Table 2 Non-diabetic
metabolite name	pathway	Estimate	Std..Error	t.value	p value	FDR
Cystine	Aminoacids Related	1.17759	0.288734	4.07848	0.00030763	0.0803941
Cystine Synthesis	Metabolism Indicators	0.94406	0.249495	3.78388	0.000689066	0.135057
TG(17:2_38:7)	Triacylglycerols	-0.677296	0.192479	-3.51881	0.00184164	0.288769
lysoPC a C26:0	Glycerophospholipids	0.304647	0.00205894	147.963	0.0043025	0.441467
HCys Synthesis	Metabolism Indicators	-0.492796	0.160458	-3.07118	0.00450263	0.441467
TG(22:3_30:2)	Triacylglycerols	-0.409031	0.121082	-3.37812	0.00450477	0.441467
Ratio of SFAs to FAs	Metabolism Indicators	-0.563315	0.165744	-3.39871	0.00678577	0.591116
3-IAA	Indoles Derivatives	-0.646558	0.237378	-2.72375	0.0106562	0.835443
CE(22:0)	Cholesterol Esters	-0.920309	0.106744	-8.62162	0.0131876	0.939913
BABA Synthesis	Metabolism Indicators	-1.8933	0.401566	-4.71479	0.0180663	0.960431
Betaine	Aminoacids Related	-0.41816	0.168945	-2.47512	0.0191917	0.960431
Ratio of MUFAs to FAs	Metabolism Indicators	-0.393463	0.14629	-2.68961	0.019684	0.960431
EMA (NBS)	Metabolism Indicators	-0.754317	0.269626	-2.79764	0.0207927	0.960431
Spermidine Synthesis	Metabolism Indicators	0.586731	0.199224	2.94509	0.0215569	0.960431
Hex3Cer(d18:1_22:0)	Glycosylceramides	-0.3719	0.153728	-2.4192	0.0218275	0.960431
Hex2Cer(d18:1/22:0)	Glycosylceramides	-0.23647	0.0979269	-2.41476	0.0220507	0.960431
CE(15:1)	Cholesterol Esters	-0.406056	0.155039	-2.61905	0.0238689	0.984637
AABA	Aminoacids Related	0.473243	0.203793	2.32217	0.0271974	0.984637
Sum of Aminobutyric Acids	Metabolism Indicators	0.433413	0.1917	2.26089	0.0311793	0.984637
HCys	Aminoacids Related	-0.319604	0.144438	-2.21275	0.0346678	0.984637
TG(17:2_38:5)	Triacylglycerols	-0.476602	0.213622	-2.23106	0.035281	0.984637
HexCer(d18:1/26:1)	Glycosylceramides	-0.268526	0.122464	-2.19269	0.0362218	0.984637
DG(18:2_20:0)	Diacylglycerols	-0.288179	0.125196	-2.30183	0.0400645	0.984637
Hex2Cer(d18:1/24:0)	Glycosylceramides	-0.211464	0.0995246	-2.12474	0.0419602	0.984637
MTHFR Deficiency (NBS)	Metabolism Indicators	0.218232	0.103056	2.11761	0.0426068	0.984637
PC aa C42:4	Glycerophospholipids	-0.217835	0.102968	-2.11556	0.042795	0.984637
Spermidine	Biogenic Amines	0.57045	0.23674	2.4096	0.0468013	0.984637
HexCer(d18:1/22:0)	Glycosylceramides	-0.299194	0.14576	-2.05265	0.048919	0.984637
GUDCA	Bile Acids	-0.885315	0.432111	-2.04881	0.0496255	0.984637
3-IAA Synthesis	Metabolism Indicators	-0.588473	0.285928	-2.05812	0.0516175	0.984637
lysoPC a C26:1	Glycerophospholipids	0.163655	0.0805035	2.03289	0.0516436	0.984637
SM C18:1	Sphingolipids	0.263602	0.132865	1.98399	0.0564722	0.984637
TG(18:2_36:4)	Triacylglycerols	-0.622621	0.316723	-1.96582	0.0586345	0.984637
HexCer(d18:1/24:0)	Glycosylceramides	-0.299388	0.156225	-1.91639	0.0648861	0.984637
CE(22:1)	Cholesterol Esters	0.526656	0.246639	2.13533	0.0652494	0.984637
TG(18:2_36:3)	Triacylglycerols	-0.541308	0.28322	-1.91126	0.0655668	0.984637
TCDCA	Bile Acids	-0.855397	0.450522	-1.89868	0.0672626	0.984637
PC aa C42:5	Glycerophospholipids	-0.219465	0.117334	-1.87043	0.0712091	0.984637
Sum of VLCFA-Glycosyl-Cer	Metabolism Indicators	-0.24479	0.130946	-1.8694	0.0713571	0.984637
C14:2-OH	Acylcarnitines	-0.179964	0.0790601	-2.2763	0.0718702	0.984637
Sum of Sulfur-Containing AAs	Metabolism Indicators	0.218997	0.117955	1.85661	0.0732108	0.984637
Fischer Ratio	Metabolism Indicators	0.14646	0.0792195	1.84879	0.0743658	0.984637
Ratio of Hex2Cer to HexCer	Metabolism Indicators	0.244852	0.132684	1.84538	0.074874	0.984637
DG(18:3_18:3)	Diacylglycerols	0.193422	0.103891	1.86178	0.0766897	0.984637
TG(18:1_36:4)	Triacylglycerols	-0.501165	0.277295	-1.80734	0.0807482	0.984637
Sum of Steroid Hormones	Metabolism Indicators	-0.637656	0.357313	-1.78459	0.0844457	0.984637
TG(22:2_32:4)	Triacylglycerols	-0.431245	0.243153	-1.77356	0.0870148	0.984637
Ratio of DGs to TGs	Metabolism Indicators	0.219918	0.124919	1.76048	0.088519	0.984637
TG(20:3_36:5)	Triacylglycerols	-0.320448	0.182657	-1.75437	0.0895779	0.984637
Hex2Cer(d18:1/26:0)	Glycosylceramides	0.705005	0.384871	1.8318	0.0919044	0.984637
Cys	Aminoacids	0.23267	0.134176	1.73407	0.0931727	0.984637
Sum of Taurine-Conjugated BAs	Metabolism Indicators	-0.772141	0.445908	-1.73161	0.0936155	0.984637
TG(18:2_36:5)	Triacylglycerols	-0.564595	0.32716	-1.72574	0.0946813	0.984637
TrpBetaine	Aminoacids Related	-0.687998	0.401918	-1.71179	0.0972567	0.984637
PC ae C32:1	Glycerophospholipids	-0.222697	0.1302	-1.71041	0.0975136	0.984637
TG(18:1_36:5)	Triacylglycerols	-0.507346	0.301516	-1.68265	0.102824	0.984637
IBD Deficiency (NBS)	Metabolism Indicators	-0.380386	0.226191	-1.6817	0.10301	0.984637
Betaine Synthesis	Metabolism Indicators	-0.356681	0.212924	-1.67515	0.104299	0.984637
PC ae C38:5	Glycerophospholipids	-0.158875	0.09552	-1.66327	0.106673	0.984637
Sum of Non-12a-OH BAs	Metabolism Indicators	-0.696353	0.422208	-1.64931	0.109517	0.984637
Xanthine	Nucleobases Related	0.292881	0.179068	1.63559	0.112377	0.984637
DG(18:1_22:6)	Diacylglycerols	0.217124	0.130525	1.66347	0.112626	0.984637
Sum of HexCer	Metabolism Indicators	-0.22485	0.137762	-1.63216	0.1131	0.984637
Hex2Cer(d18:1/26:1)	Glycosylceramides	-0.305515	0.185291	-1.64884	0.114801	0.984637
PC aa C32:0	Glycerophospholipids	-0.19921	0.122902	-1.62088	0.115509	0.984637
lysoPC a C28:0	Glycerophospholipids	-1.3301	0.246869	-5.38786	0.116829	0.984637
TG(18:2_36:2)	Triacylglycerols	-0.450783	0.280184	-1.60888	0.118117	0.984637
3-IPA	Indoles Derivatives	-0.831385	0.512716	-1.62153	0.119823	0.984637
TG(20:2_34:4)	Triacylglycerols	-0.370211	0.229758	-1.61131	0.120752	0.984637
TG(17:1_38:5)	Triacylglycerols	-0.336784	0.213203	-1.57964	0.124676	0.984637
Ratio of Hex3Cer to Hex2Cer	Metabolism Indicators	-0.180469	0.114792	-1.57213	0.126409	0.984637
TG(18:3_36:4)	Triacylglycerols	-0.527327	0.338323	-1.55865	0.129567	0.984637
TG(18:3_36:3)	Triacylglycerols	-0.479352	0.309124	-1.55068	0.131466	0.984637
SM C22:3	Sphingolipids	-0.35168	0.227922	-1.54299	0.136482	0.984637
Sum of Conjugated BAs	Metabolism Indicators	-0.553216	0.36289	-1.52448	0.137864	0.984637
PC aa C36:2	Glycerophospholipids	-0.211972	0.139107	-1.52381	0.138031	0.984637
TG(18:1_36:3)	Triacylglycerols	-0.435631	0.286317	-1.5215	0.138606	0.984637
PC ae C34:2	Glycerophospholipids	-0.187781	0.123889	-1.51572	0.140057	0.984637
HexCer(d18:1/20:0)	Glycosylceramides	-0.217925	0.143885	-1.51458	0.140346	0.984637
t4-OH-Pro	Aminoacids Related	-0.344091	0.228527	-1.50569	0.142604	0.984637
Sum of Glycosyl-Cer	Metabolism Indicators	-0.166893	0.112089	-1.48894	0.146941	0.984637
3-IPA Synthesis	Metabolism Indicators	-0.811522	0.539387	-1.50453	0.14979	0.984637
Sum of Betaine and Related Metabolites	Metabolism Indicators	-0.249156	0.168631	-1.47752	0.149958	0.984637
TG(18:0_36:5)	Triacylglycerols	-0.469795	0.318029	-1.47721	0.150041	0.984637
DG(14:0_18:2)	Diacylglycerols	0.396198	0.224302	1.76636	0.152084	0.984637
PC aa C36:1	Glycerophospholipids	-0.27888	0.18977	-1.46957	0.152088	0.984637
PC ae C38:1	Glycerophospholipids	-0.479367	0.328617	-1.45874	0.155764	0.984637
PC ae C34:3	Glycerophospholipids	-0.246798	0.169797	-1.45349	0.156471	0.984637
HexCer(d18:2/20:0)	Glycosylceramides	-0.223919	0.154857	-1.44597	0.160132	0.984637
HexCer(d18:1/24:1)	Glycosylceramides	-0.215748	0.150562	-1.43295	0.162212	0.984637
Ind-SO4	Indoles Derivatives	0.548076	0.381052	1.43833	0.162271	0.984637
TG(18:3_36:1)	Triacylglycerols	-0.453771	0.320158	-1.41734	0.166687	0.984637
Taurine Conjugation of CA	Metabolism Indicators	-1.11534	0.783974	-1.42268	0.171042	0.984637
Sum of Conjugated Primary BAs	Metabolism Indicators	-0.515983	0.368709	-1.39943	0.17194	0.984637
Sum of SFA-PCs	Metabolism Indicators	-0.151886	0.10864	-1.39807	0.172344	0.984637
Ratio of Non-Essential to Essential AAs	Metabolism Indicators	-0.0726088	0.05195	-1.39767	0.172464	0.984637
PC ae C38:2	Glycerophospholipids	-0.215585	0.154689	-1.39367	0.173657	0.984637
DHA	Fatty Acids	0.354323	0.254248	1.39361	0.173674	0.984637
TG(18:0_36:4)	Triacylglycerols	-0.38663	0.278182	-1.38984	0.174804	0.984637
GCDCA	Bile Acids	-0.513885	0.370888	-1.38555	0.176099	0.984637
Ratio of DHA to EPA	Metabolism Indicators	0.254679	0.184302	1.38186	0.17722	0.984637
Hex2Cer(d18:1/18:0)	Glycosylceramides	-0.155984	0.112987	-1.38055	0.177619	0.984637
TG(18:2_36:1)	Triacylglycerols	-0.384518	0.279771	-1.3744	0.179498	0.984637
HexCer(d18:2/22:0)	Glycosylceramides	-0.235201	0.17276	-1.36144	0.183514	0.984637
CE(20:1)	Cholesterol Esters	-0.266937	0.197066	-1.35456	0.186018	0.984637
Sum of Solely Ketogenic AAs	Metabolism Indicators	0.179837	0.133034	1.35181	0.186542	0.984637
TG(18:3_36:2)	Triacylglycerols	-0.452434	0.335921	-1.34685	0.188117	0.984637
FA(18:2)	Fatty Acids	0.264568	0.196955	1.34329	0.189596	0.984637
C14	Acylcarnitines	-0.50186	0.355583	-1.41137	0.191758	0.984637
Hex3Cer(d18:1/24:1)	Glycosylceramides	-0.217946	0.163308	-1.33457	0.192058	0.984637
SM C18:0	Sphingolipids	0.210391	0.157692	1.33419	0.192182	0.984637
ProBetaine	Aminoacids Related	0.757747	0.572519	1.32353	0.195657	0.984637
TG(17:2_36:2)	Triacylglycerols	-0.313908	0.23739	-1.32233	0.196393	0.984637
HexCer(d18:1/23:0)	Glycosylceramides	-0.203846	0.154485	-1.31952	0.196979	0.984637
Ratio of 12a-OH BAs to Non-12a-OH BAs	Metabolism Indicators	0.40831	0.309599	1.31883	0.197204	0.984637
Sum of Hex3Cer	Metabolism Indicators	-0.165101	0.125204	-1.31866	0.197261	0.984637
Gly Conjugation of CA	Metabolism Indicators	-0.735032	0.55143	-1.33296	0.197533	0.984637
Cer(d18:1/16:0)	Ceramides	-0.203359	0.154585	-1.31551	0.198303	0.984637
PC aa C40:3	Glycerophospholipids	-0.154466	0.118009	-1.30893	0.200495	0.984637
Sum of Measured w-3 FAs	Metabolism Indicators	0.334415	0.255733	1.30767	0.200918	0.984637
SM C20:2	Sphingolipids	0.221485	0.169536	1.30642	0.201338	0.984637
Taurine Conjugation of Primary BAs	Metabolism Indicators	-0.993961	0.75873	-1.31003	0.203699	0.984637
PC ae C36:3	Glycerophospholipids	-0.182847	0.141034	-1.29647	0.204696	0.984637
Met	Aminoacids	0.173054	0.133797	1.29341	0.205742	0.984637
PC aa C42:2	Glycerophospholipids	-0.139972	0.108409	-1.29114	0.206516	0.984637
p-Cresol-SO4	Cresols	-0.71962	0.558768	-1.28787	0.207638	0.984637
Sum of PCs (ae)	Metabolism Indicators	-0.134423	0.104516	-1.28615	0.20823	0.984637
Sum of BAs	Metabolism Indicators	-0.516503	0.402868	-1.28206	0.20964	0.984637
p-Cresol-SO4 Synthesis	Metabolism Indicators	-0.719166	0.562292	-1.27899	0.210706	0.984637
TG(14:0_36:4)	Triacylglycerols	-0.398669	0.311795	-1.27862	0.210833	0.984637
Taurine Synthesis	Metabolism Indicators	-0.230488	0.182131	-1.26551	0.217837	0.984637
Sum of Dimethylated Arg	Metabolism Indicators	-0.210805	0.167522	-1.25837	0.217963	0.984637
TG(20:1_34:0)	Triacylglycerols	-0.24732	0.197345	-1.25324	0.221274	0.984637
AABA Synthesis	Metabolism Indicators	0.305705	0.245348	1.246	0.222406	0.984637
Sum of Primary BAs	Metabolism Indicators	-0.49395	0.399206	-1.23733	0.225562	0.984637
TG(18:2_33:2)	Triacylglycerols	-0.330546	0.267941	-1.23365	0.22691	0.984637
Ratio of Pro to Cit	Metabolism Indicators	-0.214081	0.174065	-1.22989	0.228297	0.984637
Lys	Aminoacids	0.184859	0.150341	1.2296	0.228405	0.984637
DG(16:1_18:1)	Diacylglycerols	0.330219	0.269049	1.22736	0.229559	0.984637
SM C24:0	Sphingolipids	-0.120327	0.098196	-1.22537	0.229968	0.984637
TG(18:2_35:2)	Triacylglycerols	-0.306854	0.251367	-1.22074	0.231692	0.984637
TG(18:1_36:6)	Triacylglycerols	-0.395558	0.330454	-1.19701	0.240995	0.984637
PC aa C42:6	Glycerophospholipids	-0.145586	0.121822	-1.19507	0.241421	0.984637
Hex2Cer(d18:1/24:1)	Glycosylceramides	-0.128909	0.108302	-1.19028	0.243272	0.984637
Leu	Aminoacids	0.159297	0.133898	1.18969	0.243499	0.984637
TG(17:2_36:3)	Triacylglycerols	-0.259051	0.219374	-1.18086	0.247251	0.984637
Sum of Conjugated Secondary BAs	Metabolism Indicators	-0.72749	0.619554	-1.17422	0.249546	0.984637
TG(18:1_35:3)	Triacylglycerols	-0.294292	0.250943	-1.17274	0.250127	0.984637
ADMA	Aminoacids Related	-0.143285	0.122186	-1.17268	0.250151	0.984637
Sum of PUFA-ACs	Metabolism Indicators	-0.194676	0.166797	-1.16714	0.252347	0.984637
alpha-AAA	Aminoacids Related	0.271469	0.233765	1.16129	0.25468	0.984637
CE(22:6)	Cholesterol Esters	0.276216	0.238652	1.1574	0.256241	0.984637
TG(16:0_36:5)	Triacylglycerols	-0.354603	0.307023	-1.15497	0.257218	0.984637
lysoPC a C20:4	Glycerophospholipids	0.19614	0.169872	1.15463	0.257355	0.984637
TG(18:2_35:3)	Triacylglycerols	-0.302822	0.262269	-1.15462	0.257359	0.984637
Sum of Purines	Metabolism Indicators	0.303262	0.262939	1.15335	0.257872	0.984637
PC ae C36:4	Glycerophospholipids	-0.124118	0.107933	-1.14995	0.25925	0.984637
TG(20:3_34:3)	Triacylglycerols	-0.298777	0.260529	-1.14681	0.260525	0.984637
PC ae C44:3	Glycerophospholipids	-0.136966	0.120443	-1.13718	0.264464	0.984637
CE(20:4)	Cholesterol Esters	0.218138	0.191865	1.13693	0.264566	0.984637
BABA	Aminoacids Related	-1.18645	0.990308	-1.19806	0.265181	0.984637
TG(20:3_36:3)	Triacylglycerols	-0.219994	0.194136	-1.1332	0.266106	0.984637
PC aa C40:2	Glycerophospholipids	-0.148047	0.131109	-1.1292	0.267763	0.984637
Indole Sulfonation	Metabolism Indicators	0.508209	0.446658	1.1378	0.268651	0.984637
PC aa C40:5	Glycerophospholipids	-0.175883	0.156056	-1.12705	0.268656	0.984637
DG(16:0_16:1)	Diacylglycerols	0.344633	0.307199	1.12186	0.272178	0.984637
TG(18:2_32:2)	Triacylglycerols	-0.342071	0.30597	-1.11799	0.272446	0.984637
C18:1	Acylcarnitines	-0.168121	0.150482	-1.11722	0.273073	0.984637
PC aa C38:0	Glycerophospholipids	-0.126716	0.113898	-1.11254	0.274744	0.984637
HexCer(d18:2/24:0)	Glycosylceramides	-0.185911	0.168639	-1.10242	0.279046	0.984637
TG(18:0_36:3)	Triacylglycerols	-0.316306	0.287107	-1.1017	0.279354	0.984637
Pro Hydroxylation	Metabolism Indicators	-0.249269	0.226347	-1.10127	0.279537	0.984637
Sum of VLCFA-CEs	Metabolism Indicators	0.250645	0.228437	1.09722	0.281276	0.984637
Ratio of HexCer to Cer	Metabolism Indicators	-0.169838	0.15515	-1.09467	0.282372	0.984637
TG(18:2_36:0)	Triacylglycerols	-0.315063	0.288141	-1.09343	0.282906	0.984637
PC ae C34:1	Glycerophospholipids	-0.160273	0.146949	-1.09067	0.284102	0.984637
TG(14:0_36:3)	Triacylglycerols	-0.347515	0.319876	-1.08641	0.285952	0.984637
HexCer(d18:2/23:0)	Glycosylceramides	-0.186567	0.171834	-1.08574	0.28624	0.984637
Cys Synthesis	Metabolism Indicators	0.122517	0.112979	1.08442	0.286816	0.984637
PC ae C36:5	Glycerophospholipids	-0.160508	0.148782	-1.07881	0.289271	0.984637
TG(20:2_34:2)	Triacylglycerols	-0.258308	0.240785	-1.07277	0.291926	0.984637
SM C26:0	Sphingolipids	-0.12202	0.113771	-1.07251	0.292042	0.984637
TG(20:3_36:4)	Triacylglycerols	-0.207612	0.19376	-1.07149	0.292495	0.984637
TG(17:1_36:5)	Triacylglycerols	-0.261277	0.243572	-1.07269	0.294537	0.984637
TG(18:0_38:7)	Triacylglycerols	-0.201246	0.18881	-1.06586	0.294989	0.984637
Ratio of DHA to AA	Metabolism Indicators	0.197354	0.18603	1.06087	0.297215	0.984637
Ratio of SMs to PCs	Metabolism Indicators	0.108659	0.102478	1.06032	0.297464	0.984637
Met Oxidation	Metabolism Indicators	-0.187373	0.177088	-1.05808	0.298464	0.984637
Hex3Cer(d18:1/16:0)	Glycosylceramides	-0.13313	0.126054	-1.05613	0.299338	0.984637
Cer(d18:0/22:0)	Dihydroceramides	-0.115386	0.106009	-1.08845	0.299668	0.984637
Cer(d18:2/16:0)	Ceramides	0.203547	0.193248	1.05329	0.300616	0.984637
TG(17:1_36:3)	Triacylglycerols	-0.246574	0.234222	-1.05274	0.300868	0.984637
b-Oxidation	Metabolism Indicators	0.178036	0.169257	1.05187	0.301259	0.984637
Ratio of Acetylcarnitine to Carnitine	Metabolism Indicators	0.189524	0.180711	1.04877	0.302662	0.984637
TG(20:1_34:3)	Triacylglycerols	-0.269986	0.257628	-1.04797	0.303022	0.984637
TG(18:3_35:2)	Triacylglycerols	-0.327245	0.312469	-1.04729	0.303332	0.984637
Cortisol	Hormones	-0.350473	0.334668	-1.04723	0.303359	0.984637
TG(17:1_36:4)	Triacylglycerols	-0.25418	0.242791	-1.04691	0.303503	0.984637
3MGA (NBS)	Metabolism Indicators	-0.124488	0.116045	-1.07276	0.308586	0.984637
PLA2 Activity (1)	Metabolism Indicators	0.165438	0.159783	1.03539	0.30876	0.984637
TG(17:2_38:6)	Triacylglycerols	-0.224785	0.217285	-1.03452	0.309162	0.984637
TG(17:2_36:4)	Triacylglycerols	-0.26378	0.255905	-1.03077	0.310887	0.984637
H1	Sugars	-0.196317	0.19081	-1.02886	0.311768	0.984637
Sum of Gly-Conjugated BAs	Metabolism Indicators	-0.361138	0.351896	-1.02626	0.312972	0.984637
Valinemia (NBS)	Metabolism Indicators	0.107303	0.10529	1.01912	0.316294	0.984637
Cer(d18:1/26:0)	Ceramides	-0.14529	0.142756	-1.01775	0.316933	0.984637
TG(18:1_36:2)	Triacylglycerols	-0.353097	0.347202	-1.01698	0.317296	0.984637
PC aa C40:4	Glycerophospholipids	-0.185263	0.182298	-1.01627	0.317629	0.984637
Cer(d16:1/18:0)	Ceramides	0.346002	0.327028	1.05802	0.320946	0.984637
SM (OH) C22:2	Sphingolipids	0.103115	0.102188	1.00907	0.321009	0.984637
TG(18:0_30:0)	Triacylglycerols	0.462702	0.457045	1.01238	0.324077	0.984637
AconAcid	Carboxylic Acids	-0.111849	0.111033	-1.00735	0.324719	0.984637
SDMA	Aminoacids Related	-0.206247	0.206032	-1.00104	0.324812	0.984637
Primary BA Conjugation	Metabolism Indicators	-0.64255	0.638189	-1.00683	0.324961	0.984637
TG(20:3_32:2)	Triacylglycerols	-0.286947	0.287301	-0.998766	0.326169	0.984637
Ratio of PUFA-PCs to SFA-PCs	Metabolism Indicators	0.0616338	0.0619299	0.995219	0.32759	0.984637
C4	Acylcarnitines	-0.216531	0.218059	-0.992993	0.328656	0.984637
MA (NBS)	Metabolism Indicators	-0.227774	0.230297	-0.989042	0.330553	0.984637
SCAD Deficiency (NBS)	Metabolism Indicators	-0.151051	0.153451	-0.984364	0.332809	0.984637
Cer(d18:2/18:0)	Ceramides	0.173449	0.176518	0.982617	0.333654	0.984637
TG(18:2_38:4)	Triacylglycerols	-0.210811	0.214585	-0.982411	0.333754	0.984637
Indole Synthesis	Metabolism Indicators	0.191105	0.195618	0.97693	0.339225	0.984637
TG(18:2_34:4)	Triacylglycerols	-0.289822	0.298582	-0.97066	0.339479	0.984637
Putrescine Synthesis	Metabolism Indicators	-0.166756	0.170186	-0.979844	0.34015	0.984637
Hypoxanthine	Nucleobases Related	0.305907	0.315637	0.969171	0.340209	0.984637
DG(18:2_20:4)	Diacylglycerols	0.200251	0.206989	0.967446	0.341321	0.984637
TG(18:2_35:1)	Triacylglycerols	-0.247961	0.256512	-0.966662	0.341442	0.984637
Sum of PCs	Metabolism Indicators	-0.104364	0.108256	-0.964046	0.34273	0.984637
TG(20:1_34:2)	Triacylglycerols	-0.234914	0.24404	-0.962606	0.343441	0.984637
HexCer(d16:1/24:0)	Glycosylceramides	-0.17712	0.18442	-0.960419	0.344521	0.984637
PC ae C38:6	Glycerophospholipids	-0.116861	0.122094	-0.957133	0.34615	0.984637
Thr	Aminoacids	0.16287	0.170307	0.95633	0.346549	0.984637
TG(18:1_30:2)	Triacylglycerols	-0.38847	0.406802	-0.954938	0.347241	0.984637
TG(18:2_34:3)	Triacylglycerols	-0.267093	0.281484	-0.948877	0.350265	0.984637
TG(22:0_32:4)	Triacylglycerols	-0.214978	0.227031	-0.946909	0.352083	0.984637
TG(16:0_36:4)	Triacylglycerols	-0.251204	0.266966	-0.940959	0.354242	0.984637
Sum of Secondary BAs	Metabolism Indicators	-0.660487	0.703192	-0.939269	0.355094	0.984637
TG(18:2_34:2)	Triacylglycerols	-0.243441	0.259276	-0.938923	0.355269	0.984637
FA(14:0)	Fatty Acids	0.22659	0.234146	0.967729	0.356002	0.984637
TG(20:0_32:3)	Triacylglycerols	-0.202847	0.218532	-0.928226	0.360699	0.984637
Sum of Essential AAs	Metabolism Indicators	0.106833	0.115266	0.926841	0.361406	0.984637
TG(16:1_38:3)	Triacylglycerols	-0.234909	0.254805	-0.921919	0.363926	0.984637
Sum of SFAs	Metabolism Indicators	0.235951	0.248064	0.951171	0.36394	0.984637
C2	Acylcarnitines	0.161489	0.175224	0.921616	0.364082	0.984637
MCKAT Deficiency (NBS)	Metabolism Indicators	0.0869047	0.0909801	0.955205	0.364425	0.984637
Hex3Cer(d18:1/18:0)	Glycosylceramides	-0.144524	0.157156	-0.919622	0.365106	0.984637
TG(17:0_36:4)	Triacylglycerols	-0.255775	0.278378	-0.918803	0.365527	0.984637
TG(18:3_34:2)	Triacylglycerols	-0.281672	0.307176	-0.916975	0.366469	0.984637
Sum of PCs (aa)	Metabolism Indicators	-0.101203	0.110397	-0.916718	0.366602	0.984637
Cer(d18:2/23:0)	Ceramides	0.168506	0.183879	0.916396	0.366768	0.984637
TG(20:2_34:3)	Triacylglycerols	-0.215763	0.235419	-0.916509	0.366959	0.984637
Ile	Aminoacids	0.137405	0.150679	0.911903	0.36909	0.984637
1-Met-His	Aminoacids Related	-0.106238	0.116503	-0.911886	0.369098	0.984637
Taurine Conjugation of CDCA	Metabolism Indicators	-0.76198	0.800938	-0.95136	0.369276	0.984637
Sum of PUFA-PCs	Metabolism Indicators	-0.0896843	0.0988385	-0.907382	0.371436	0.984637
Hex3Cer(d18:1_20:0)	Glycosylceramides	-0.208009	0.229545	-0.906178	0.372063	0.984637
DHEAS	Hormones	-0.310514	0.342606	-0.906332	0.37223	0.984637
GABA	Biogenic Amines	0.102504	0.113236	0.905223	0.37256	0.984637
Cer(d18:1/24:0)	Ceramides	-0.139225	0.154184	-0.902982	0.373729	0.984637
TG(18:1_36:1)	Triacylglycerols	-0.310641	0.346932	-0.895393	0.377705	0.984637
C18:2	Acylcarnitines	-0.142324	0.159264	-0.893634	0.378631	0.984637
PC ae C34:0	Glycerophospholipids	-0.119368	0.133853	-0.891786	0.379605	0.984637
TG(17:1_34:3)	Triacylglycerols	-0.217671	0.244843	-0.889022	0.381566	0.984637
HexCer(d16:1/22:0)	Glycosylceramides	-0.212075	0.238806	-0.888065	0.381571	0.984637
TG(18:1_33:2)	Triacylglycerols	-0.237786	0.267841	-0.887786	0.381718	0.984637
TG(14:0_38:5)	Triacylglycerols	-0.271293	0.30588	-0.886928	0.382173	0.984637
PC aa C42:1	Glycerophospholipids	-0.0918668	0.104387	-0.880059	0.385823	0.984637
Glutaminolysis Rate	Metabolism Indicators	-0.152204	0.172959	-0.880002	0.385854	0.984637
TG(18:1_35:2)	Triacylglycerols	-0.239204	0.272595	-0.87751	0.387183	0.984637
TG(20:3_34:2)	Triacylglycerols	-0.234072	0.267318	-0.875633	0.388187	0.984637
PC aa C36:3	Glycerophospholipids	-0.150292	0.171901	-0.874294	0.388904	0.984637
TG(22:5_34:2)	Triacylglycerols	-0.177464	0.203456	-0.872247	0.390001	0.984637
Sum of Branched-Chain AAs	Metabolism Indicators	0.11095	0.127431	0.87066	0.390853	0.984637
TG(18:1_28:1)	Triacylglycerols	-0.370194	0.426196	-0.8686	0.391962	0.984637
TG(18:1_32:3)	Triacylglycerols	-0.273462	0.31542	-0.866976	0.392837	0.984637
Carnitine Esterification	Metabolism Indicators	0.134095	0.156258	0.858162	0.397608	0.984637
TG(20:5_36:3)	Triacylglycerols	-0.243346	0.284131	-0.856458	0.398534	0.984637
Hex2Cer(d18:1/16:0)	Glycosylceramides	0.0945296	0.111548	0.847431	0.403465	0.984637
TG(18:1_32:2)	Triacylglycerols	-0.259996	0.30687	-0.84725	0.403564	0.984637
PC ae C42:2	Glycerophospholipids	-0.113684	0.135106	-0.841446	0.406756	0.984637
TG(20:2_32:0)	Triacylglycerols	-0.259407	0.30823	-0.841601	0.406898	0.984637
TG(16:0_38:4)	Triacylglycerols	-0.235915	0.28133	-0.83857	0.408343	0.984637
Ratio of Short-Chain to Long-Chain ACs	Metabolism Indicators	0.119934	0.143037	0.838484	0.40839	0.984637
Gly	Aminoacids	0.111268	0.133161	0.835593	0.40999	0.984637
Sum of Betaine-Related Metabolites	Metabolism Indicators	0.339117	0.406809	0.833601	0.411094	0.984637
TG(18:2_33:1)	Triacylglycerols	-0.223653	0.268498	-0.832977	0.41144	0.984637
Sarcosine Synthesis from Gly	Metabolism Indicators	-0.189967	0.228542	-0.831213	0.412421	0.984637
Sum of MUFA-PCs	Metabolism Indicators	-0.141828	0.170988	-0.829462	0.413395	0.984637
NO-Synthase Activity	Metabolism Indicators	0.191854	0.231946	0.827149	0.414684	0.984637
TG(17:1_38:7)	Triacylglycerols	-0.0985901	0.118121	-0.834656	0.414852	0.984637
TG(16:0_37:3)	Triacylglycerols	-0.208447	0.253546	-0.822127	0.417491	0.984637
CPS Deficiency (NBS)	Metabolism Indicators	0.173628	0.211732	0.820038	0.418662	0.984637
Sum of Short-Chain ACs	Metabolism Indicators	0.127299	0.155265	0.819886	0.418748	0.984637
TG(18:2_30:1)	Triacylglycerols	-0.323097	0.394603	-0.818789	0.419364	0.984637
PC ae C36:2	Glycerophospholipids	-0.132154	0.162144	-0.815042	0.421472	0.984637
PC aa C34:2	Glycerophospholipids	-0.0841003	0.103457	-0.812904	0.422678	0.984637
Sum of Unsaturated TGs	Metabolism Indicators	-0.219843	0.270937	-0.811419	0.423517	0.984637
TG(17:0_36:3)	Triacylglycerols	-0.207391	0.256529	-0.808449	0.425197	0.984637
Ser	Aminoacids	0.0952895	0.11827	0.805694	0.42676	0.984637
Sum of Choline Lipids	Metabolism Indicators	-0.0849837	0.105482	-0.805671	0.426773	0.984637
TG(18:2_38:5)	Triacylglycerols	-0.132462	0.164549	-0.804996	0.427156	0.984637
PLA2 Activity (3)	Metabolism Indicators	0.212178	0.26406	0.803522	0.427994	0.984637
TG(14:0_36:2)	Triacylglycerols	-0.287412	0.357907	-0.803034	0.428272	0.984637
Sum of TGs	Metabolism Indicators	-0.218493	0.272621	-0.801456	0.42917	0.984637
Ratio of Hex3Cer to Cer	Metabolism Indicators	-0.111179	0.138989	-0.799914	0.430049	0.984637
DG(18:1_20:4)	Diacylglycerols	0.150011	0.18758	0.79972	0.430375	0.984637
TG(16:1_36:5)	Triacylglycerols	-0.267712	0.335168	-0.798742	0.430718	0.984637
TG(16:1_38:4)	Triacylglycerols	-0.220717	0.276639	-0.797852	0.431227	0.984637
TG(16:0_38:3)	Triacylglycerols	-0.220692	0.278041	-0.79374	0.433581	0.984637
Ratio of Glycosyl-Cer to Cer	Metabolism Indicators	-0.111331	0.140484	-0.792483	0.434302	0.984637
TG(20:0_32:4)	Triacylglycerols	-0.192628	0.243097	-0.792395	0.434352	0.984637
PC aa C38:3	Glycerophospholipids	-0.134366	0.169813	-0.791255	0.435007	0.984637
TG(18:1_34:4)	Triacylglycerols	-0.231526	0.292747	-0.790876	0.435225	0.984637
TG(20:5_36:2)	Triacylglycerols	-0.258582	0.327617	-0.789282	0.436141	0.984637
Cer(d16:1/23:0)	Ceramides	-0.155212	0.197257	-0.786854	0.43822	0.984637
TG(16:0_35:3)	Triacylglycerols	-0.23466	0.302001	-0.777018	0.443232	0.984637
AA	Fatty Acids	0.157295	0.202527	0.776659	0.443441	0.984637
TG(18:2_34:0)	Triacylglycerols	-0.217601	0.281692	-0.772481	0.445873	0.984637
Sum of PUFA-CEs	Metabolism Indicators	0.102574	0.133317	0.769401	0.447671	0.984637
TG(18:2_30:0)	Triacylglycerols	-0.30584	0.398905	-0.766698	0.449253	0.984637
TG(20:4_33:2)	Triacylglycerols	-0.197827	0.259581	-0.762104	0.451948	0.984637
TG(20:1_32:2)	Triacylglycerols	-0.148549	0.195042	-0.761623	0.452435	0.984637
PC aa C32:2	Glycerophospholipids	-0.176387	0.23233	-0.759209	0.453652	0.984637
PC ae C36:1	Glycerophospholipids	-0.111116	0.146513	-0.758401	0.454128	0.984637
TCA	Bile Acids	-0.364974	0.481254	-0.758382	0.454342	0.984637
C14:1	Acylcarnitines	0.125427	0.166264	0.754386	0.456499	0.984637
DG(18:1_20:2)	Diacylglycerols	0.0948758	0.126377	0.750738	0.460423	0.984637
TG(14:0_38:4)	Triacylglycerols	-0.213814	0.286205	-0.747065	0.461039	0.984637
TG(14:0_35:1)	Triacylglycerols	0.26543	0.354677	0.748373	0.461507	0.984637
TG(18:3_34:0)	Triacylglycerols	-0.234359	0.314958	-0.744095	0.462608	0.984637
Gly Conjugation of Primary BAs	Metabolism Indicators	-0.449895	0.60268	-0.746491	0.463274	0.984637
GLCAS	Bile Acids	0.464909	0.626376	0.742222	0.463725	0.984637
TG(14:0_34:2)	Triacylglycerols	-0.296053	0.399125	-0.741757	0.464003	0.984637
GABA Synthesis	Metabolism Indicators	0.11987	0.162213	0.738964	0.465672	0.984637
Carnitine Uptake Defect (NBS)	Metabolism Indicators	-0.134955	0.183385	-0.735911	0.4675	0.984637
C3:1	Acylcarnitines	-0.100129	0.134865	-0.742433	0.468586	0.984637
Sum of SFA-ACs	Metabolism Indicators	0.113542	0.154694	0.733978	0.46866	0.984637
DG(16:0_20:4)	Diacylglycerols	-0.122882	0.164742	-0.745906	0.470084	0.984637
IVA (NBS)	Metabolism Indicators	-0.195819	0.267688	-0.731518	0.470138	0.984637
Creatinine	Aminoacids Related	-0.0670035	0.0916476	-0.731099	0.470391	0.984637
TG(18:0_34:2)	Triacylglycerols	-0.260045	0.356093	-0.730271	0.470889	0.984637
SM C16:0	Sphingolipids	-0.0632944	0.0867116	-0.729942	0.471088	0.984637
TG(20:4_35:3)	Triacylglycerols	-0.182278	0.249927	-0.729323	0.471654	0.984637
DG(18:1_20:1)	Diacylglycerols	-0.12014	0.16498	-0.728211	0.472131	0.984637
PC ae C32:2	Glycerophospholipids	-0.0949534	0.130528	-0.727458	0.472585	0.984637
Ratio of TGs to FAs	Metabolism Indicators	-0.446851	0.617327	-0.723849	0.474766	0.984637
TG(18:1_34:3)	Triacylglycerols	-0.193185	0.266929	-0.723732	0.474836	0.984637
HexCer(d18:1/16:0)	Glycosylceramides	-0.106362	0.147338	-0.72189	0.475951	0.984637
CPT-2 Deficiency (NBS)	Metabolism Indicators	-0.106503	0.148093	-0.719163	0.477606	0.984637
TG(18:3_34:1)	Triacylglycerols	-0.213795	0.297968	-0.717508	0.478611	0.984637
MCAD Deficiency (NBS)	Metabolism Indicators	-0.206458	0.279339	-0.739097	0.47868	0.984637
CDCA	Bile Acids	0.461123	0.625013	0.737783	0.481724	0.984637
PC aa C24:0	Glycerophospholipids	0.38585	0.533552	0.723172	0.483433	0.984637
TG(16:0_28:2)	Triacylglycerols	-0.264742	0.373602	-0.708621	0.484218	0.984637
TG(20:2_36:5)	Triacylglycerols	-0.144006	0.203667	-0.707069	0.485367	0.984637
TG(18:2_33:0)	Triacylglycerols	-0.218077	0.309302	-0.705062	0.48621	0.984637
Gly Conjugation of DCA	Metabolism Indicators	-0.27203	0.385692	-0.705303	0.487411	0.984637
TG(18:1_34:2)	Triacylglycerols	-0.174231	0.248412	-0.70138	0.488471	0.984637
TG(16:0_40:6)	Triacylglycerols	-0.170135	0.243308	-0.69926	0.489776	0.984637
TG(17:2_34:2)	Triacylglycerols	-0.167107	0.239005	-0.69918	0.489825	0.984637
Cortisone Synthesis	Metabolism Indicators	0.366567	0.355151	1.03214	0.489931	0.984637
TG(18:2_34:1)	Triacylglycerols	-0.173809	0.248906	-0.69829	0.490374	0.984637
TG(16:0_36:3)	Triacylglycerols	-0.172928	0.247817	-0.697803	0.490674	0.984637
PC aa C30:0	Glycerophospholipids	-0.0914015	0.131086	-0.697265	0.491005	0.984637
BKT Deficiency (NBS)	Metabolism Indicators	-0.129751	0.183166	-0.708378	0.493449	0.984637
TG(16:1_36:4)	Triacylglycerols	-0.190719	0.275307	-0.69275	0.493795	0.984637
Sum of CEs	Metabolism Indicators	0.092192	0.133211	0.692074	0.494213	0.984637
TG(18:3_34:3)	Triacylglycerols	-0.234626	0.339634	-0.690819	0.49499	0.984637
CA	Bile Acids	0.349896	0.503851	0.694444	0.495392	0.984637
GDCA	Bile Acids	-0.535324	0.777453	-0.688561	0.49639	0.984637
PC aa C34:1	Glycerophospholipids	-0.118519	0.172461	-0.687221	0.497222	0.984637
Sum of ACs	Metabolism Indicators	0.1062	0.154595	0.686955	0.497387	0.984637
Pro	Aminoacids	-0.0841404	0.122492	-0.686905	0.497418	0.984637
Sum of LCFA-CEs	Metabolism Indicators	0.0904631	0.132585	0.682303	0.500282	0.984637
TG(18:0_36:2)	Triacylglycerols	-0.231236	0.340767	-0.678576	0.502608	0.984637
Cer(d18:1/22:0)	Ceramides	-0.11036	0.163021	-0.676966	0.503615	0.984637
TG(17:1_34:2)	Triacylglycerols	-0.189775	0.280434	-0.67672	0.503769	0.984637
TG(18:3_30:0)	Triacylglycerols	-0.287135	0.424883	-0.675796	0.504524	0.984637
Sum of 12a-OH BAs	Metabolism Indicators	-0.288115	0.426801	-0.675058	0.504809	0.984637
Gln	Aminoacids	0.0649182	0.0965741	0.672212	0.506594	0.984637
TG(18:1_38:5)	Triacylglycerols	-0.127995	0.190761	-0.670971	0.507372	0.984637
Cit	Aminoacids Related	0.129226	0.193657	0.667291	0.509687	0.984637
PLA2 Activity (4)	Metabolism Indicators	0.106835	0.160618	0.665149	0.511037	0.984637
TG(17:0_34:2)	Triacylglycerols	-0.196292	0.296438	-0.662169	0.512918	0.984637
DG-O(16:0_18:1)	Diacylglycerols	0.165059	0.239926	0.687957	0.513623	0.984637
CE(18:2)	Cholesterol Esters	0.0825121	0.125061	0.659775	0.514432	0.984637
TG(20:2_32:1)	Triacylglycerols	-0.206228	0.315483	-0.65369	0.518291	0.984637
DG(14:1_18:1)	Diacylglycerols	-0.126388	0.194228	-0.650719	0.522634	0.984637
DG(18:2_18:3)	Diacylglycerols	-0.15572	0.241146	-0.64575	0.523518	0.984637
PC aa C38:6	Glycerophospholipids	0.0990934	0.155184	0.638553	0.527959	0.984637
7a-Dehydroxylation of CA	Metabolism Indicators	-0.656573	1.02206	-0.642402	0.528711	0.984637
TG(18:0_34:3)	Triacylglycerols	-0.191503	0.301775	-0.63459	0.530506	0.984637
TG(18:1_38:7)	Triacylglycerols	-0.147909	0.233102	-0.634522	0.53055	0.984637
TG(20:3_34:0)	Triacylglycerols	-0.192709	0.304291	-0.633304	0.531334	0.984637
Glutaminase Activity	Metabolism Indicators	-0.15567	0.246537	-0.63143	0.532542	0.984637
Ratio of Hex3Cer to HexCer	Metabolism Indicators	0.0647684	0.102654	0.630937	0.532859	0.984637
TG(22:4_34:2)	Triacylglycerols	-0.142493	0.226256	-0.629788	0.533601	0.984637
TG(18:1_33:3)	Triacylglycerols	-0.163539	0.26025	-0.628393	0.534665	0.984637
TG(18:2_28:0)	Triacylglycerols	-0.306429	0.488029	-0.627891	0.534826	0.984637
TG(16:0_35:2)	Triacylglycerols	-0.198394	0.31673	-0.626381	0.535803	0.984637
DG(16:0_20:3)	Diacylglycerols	-0.11498	0.183645	-0.6261	0.537414	0.984637
TG(18:0_32:2)	Triacylglycerols	-0.204057	0.327492	-0.623089	0.538096	0.984637
GABR	Metabolism Indicators	-0.151983	0.244055	-0.622739	0.538162	0.984637
TG(14:0_36:1)	Triacylglycerols	-0.211985	0.340565	-0.622451	0.538348	0.984637
DG(18:1_18:3)	Diacylglycerols	-0.122998	0.197616	-0.622409	0.540705	0.984637
TG(14:0_34:3)	Triacylglycerols	-0.248173	0.402492	-0.616592	0.542155	0.984637
VLCAD Deficiency (NBS)	Metabolism Indicators	0.087097	0.142877	0.609596	0.546719	0.984637
CE(16:0)	Cholesterol Esters	0.0893923	0.146784	0.609005	0.547105	0.984637
Ratio of Short-Chain to Medium-Chain ACs	Metabolism Indicators	0.115322	0.189514	0.608513	0.547752	0.984637
SM (OH) C24:1	Sphingolipids	-0.0537243	0.0889899	-0.603712	0.550573	0.984637
PC aa C32:3	Glycerophospholipids	0.0849587	0.140862	0.603136	0.550951	0.984637
PC aa C34:3	Glycerophospholipids	-0.13788	0.229504	-0.600773	0.552503	0.984637
TG(20:4_32:2)	Triacylglycerols	-0.177023	0.295047	-0.599982	0.553024	0.984637
TG(18:3_32:1)	Triacylglycerols	-0.233759	0.390819	-0.598127	0.554244	0.984637
Sum of AAs	Metabolism Indicators	0.0580674	0.0973827	0.59628	0.555461	0.984637
beta-Ala	Biogenic Amines	0.104508	0.175656	0.594958	0.556333	0.984637
TG(20:2_34:1)	Triacylglycerols	-0.158015	0.266864	-0.592118	0.558208	0.984637
TG(18:2_32:1)	Triacylglycerols	-0.175531	0.297874	-0.589278	0.560087	0.984637
lysoPC a C16:0	Glycerophospholipids	0.100978	0.171697	0.588117	0.560855	0.984637
PC aa C36:4	Glycerophospholipids	0.0609547	0.104964	0.580721	0.565766	0.984637
Sum of PUFAs	Metabolism Indicators	0.144927	0.249663	0.580491	0.565919	0.984637
TG(20:1_32:3)	Triacylglycerols	-0.11112	0.191581	-0.580016	0.566384	0.984637
Sum of Carboxylic Acids	Metabolism Indicators	-0.0922237	0.159297	-0.578941	0.566951	0.984637
Lac	Carboxylic Acids	-0.0920295	0.159401	-0.577346	0.568014	0.984637
TG(16:0_34:4)	Triacylglycerols	-0.219163	0.381429	-0.574584	0.569857	0.984637
TG(16:0_38:5)	Triacylglycerols	-0.145137	0.254292	-0.570749	0.572421	0.984637
TG(18:1_38:6)	Triacylglycerols	-0.109549	0.192354	-0.56952	0.573244	0.984637
TG(20:3_34:1)	Triacylglycerols	-0.165897	0.291348	-0.569412	0.573316	0.984637
PLA2 Activity (5)	Metabolism Indicators	0.0742808	0.131011	0.56698	0.574946	0.984637
TG(18:0_36:1)	Triacylglycerols	-0.216938	0.390177	-0.555998	0.582336	0.984637
Hex2Cer(d18:1/14:0)	Glycosylceramides	0.0818564	0.147608	0.554553	0.583312	0.984637
DG(16:0_18:1)	Diacylglycerols	0.142396	0.257508	0.552978	0.584376	0.984637
Orn Synthesis	Metabolism Indicators	0.144609	0.262351	0.551205	0.585576	0.984637
TG(22:5_32:1)	Triacylglycerols	-0.151337	0.275183	-0.549953	0.586423	0.984637
TG(20:5_34:2)	Triacylglycerols	-0.184058	0.337456	-0.545429	0.589491	0.984637
TG(16:0_38:2)	Triacylglycerols	-0.160363	0.295512	-0.542662	0.591372	0.984637
TG(14:0_34:1)	Triacylglycerols	-0.240492	0.445258	-0.540118	0.593103	0.984637
Val	Aminoacids	0.0642468	0.118973	0.540013	0.593175	0.984637
TG(18:1_36:0)	Triacylglycerols	0.158335	0.293137	0.540139	0.593881	0.984637
Cer(d18:2/14:0)	Ceramides	-0.133829	0.238124	-0.562013	0.594464	0.984637
CE(22:2)	Cholesterol Esters	-0.104994	0.194655	-0.539386	0.594804	0.984637
CPT-1 Deficiency (NBS)	Metabolism Indicators	0.0913907	0.170603	0.535693	0.59612	0.984637
CE(20:0)	Cholesterol Esters	-0.11483	0.215121	-0.53379	0.597854	0.984637
TG(18:1_31:0)	Triacylglycerols	0.166858	0.312999	0.533095	0.598329	0.984637
TG(16:1_30:1)	Triacylglycerols	0.33312	0.622849	0.534833	0.598384	0.984637
TG(16:1_36:3)	Triacylglycerols	-0.139319	0.263048	-0.529634	0.600264	0.984637
Hex2Cer(d18:1/20:0)	Glycosylceramides	-0.0687132	0.130661	-0.525889	0.602831	0.984637
PC aa C42:0	Glycerophospholipids	-0.0610465	0.116271	-0.525036	0.603417	0.984637
TG(18:1_30:1)	Triacylglycerols	-0.223736	0.427446	-0.523425	0.604524	0.984637
Asn Synthesis	Metabolism Indicators	0.0672019	0.128472	0.523088	0.604756	0.984637
Sum of Asym. and Sym. Arg Methylation	Metabolism Indicators	-0.137806	0.264368	-0.521266	0.606008	0.984637
GDCA Synthesis from CA	Metabolism Indicators	-0.534474	1.02299	-0.522461	0.607089	0.984637
HexCer(d18:2/16:0)	Glycosylceramides	-0.108983	0.210302	-0.518222	0.608105	0.984637
Sum of Saturated CEs	Metabolism Indicators	0.0772802	0.149901	0.51554	0.609954	0.984637
TG(18:1_33:1)	Triacylglycerols	-0.158968	0.312606	-0.508525	0.614805	0.984637
Sum of FAs	Metabolism Indicators	0.228767	0.450246	0.508093	0.615104	0.984637
Cer(d18:1/26:1)	Ceramides	-0.0728081	0.142971	-0.509249	0.615887	0.984637
Ratio of PUFA-PCs to MUFA-PCs	Metabolism Indicators	0.0509279	0.100664	0.505922	0.616609	0.984637
TG(20:4_36:5)	Triacylglycerols	-0.129848	0.257271	-0.504712	0.617449	0.984637
TG(22:5_34:3)	Triacylglycerols	-0.110019	0.219181	-0.501957	0.619362	0.984637
PC ae C42:1	Glycerophospholipids	-0.070772	0.141157	-0.501369	0.619771	0.984637
TG(20:3_32:1)	Triacylglycerols	-0.179535	0.358644	-0.500594	0.62031	0.984637
TG(16:0_38:6)	Triacylglycerols	-0.120152	0.240152	-0.500316	0.620503	0.984637
Sum of SFA-LysoPCs	Metabolism Indicators	0.0876433	0.175449	0.499536	0.621046	0.984637
C12	Acylcarnitines	0.0638095	0.127427	0.500753	0.621107	0.984637
Sum of Solely Glucogenic AAs	Metabolism Indicators	0.047291	0.0950546	0.497513	0.622454	0.984637
TG(22:1_32:5)	Triacylglycerols	-0.131042	0.261114	-0.501857	0.622604	0.984637
TG(18:3_32:0)	Triacylglycerols	-0.192097	0.386564	-0.496936	0.622856	0.984637
TG(16:0_38:7)	Triacylglycerols	-0.154402	0.311994	-0.494887	0.624285	0.984637
HipAcid Synthesis	Metabolism Indicators	0.23827	0.483419	0.492884	0.626231	0.984637
DOPA Synthesis	Metabolism Indicators	0.780452	1.18258	0.659955	0.628633	0.984637
Ratio of HArg to ADMA	Metabolism Indicators	0.156863	0.321006	0.48866	0.628636	0.984637
Asymmetrical Arg Methylation	Metabolism Indicators	-0.104103	0.213586	-0.487404	0.629515	0.984637
Ratio of HArg to SDMA	Metabolism Indicators	0.220927	0.455519	0.485	0.631199	0.984637
TG(18:1_30:0)	Triacylglycerols	-0.207119	0.428656	-0.483184	0.632473	0.984637
PC aa C30:2	Glycerophospholipids	0.128059	0.248124	0.516107	0.632998	0.984637
PC ae C38:3	Glycerophospholipids	-0.0674242	0.139902	-0.481939	0.633346	0.984637
TG(16:0_33:2)	Triacylglycerols	-0.165652	0.34481	-0.480416	0.634417	0.984637
Ratio of PCs (ae) to Choline	Metabolism Indicators	-0.0738829	0.154102	-0.479441	0.635101	0.984637
TG(22:5_34:1)	Triacylglycerols	-0.104676	0.222126	-0.471246	0.640874	0.984637
PC ae C40:5	Glycerophospholipids	-0.0468193	0.0999612	-0.468375	0.642902	0.984637
TG(14:0_34:0)	Triacylglycerols	-0.204869	0.43928	-0.466374	0.644317	0.984637
DG(14:0_18:1)	Diacylglycerols	0.184956	0.362592	0.510094	0.645145	0.984637
PC aa C32:1	Glycerophospholipids	-0.12612	0.272577	-0.462695	0.646922	0.984637
FA(20:3)	Fatty Acids	0.164968	0.356134	0.463218	0.647063	0.984637
TG(16:0_28:1)	Triacylglycerols	-0.196885	0.428903	-0.459043	0.649512	0.984637
DG(18:2_18:2)	Diacylglycerols	-0.115378	0.251455	-0.458842	0.649655	0.984637
CE(20:5)	Cholesterol Esters	0.141107	0.3076	0.458736	0.64973	0.984637
TG(16:0_32:2)	Triacylglycerols	-0.191179	0.416849	-0.458628	0.649806	0.984637
Ratio of PCs (ae) to PCs (aa)	Metabolism Indicators	-0.0324543	0.0708614	-0.457997	0.650255	0.984637
DOPA	Aminoacids Related	0.691175	1.13496	0.608987	0.651768	0.984637
PA (NBS)	Metabolism Indicators	-0.103367	0.227608	-0.454145	0.652993	0.984637
GSH Constituents	Metabolism Indicators	0.0627775	0.138629	0.452845	0.653918	0.984637
Serotonin Synthesis	Metabolism Indicators	0.0812682	0.179385	0.453037	0.654013	0.984637
DCA	Bile Acids	-0.409747	0.90356	-0.453481	0.654276	0.984637
Ratio of SMs to Cer	Metabolism Indicators	0.0585003	0.129588	0.451433	0.654924	0.984637
MC Deficiency (NBS)	Metabolism Indicators	0.102545	0.227382	0.450981	0.655246	0.984637
TG(18:3_38:6)	Triacylglycerols	-0.10994	0.244988	-0.448758	0.656831	0.984637
PC ae C40:4	Glycerophospholipids	-0.0517138	0.116079	-0.445506	0.659152	0.984637
Choline	Vitamins & Cofactors	-0.0616952	0.138878	-0.444242	0.660056	0.984637
PKU (NBS)	Metabolism Indicators	0.0405166	0.0912043	0.44424	0.660058	0.984637
TG(20:1_34:1)	Triacylglycerols	-0.12689	0.286515	-0.442874	0.661034	0.984637
TG(18:2_32:0)	Triacylglycerols	-0.142803	0.323418	-0.441543	0.661986	0.984637
Cer(d18:1/20:0)	Ceramides	-0.0771248	0.174955	-0.440828	0.662498	0.984637
Ratio of AC-OHs to ACs	Metabolism Indicators	-0.163585	0.371527	-0.440305	0.6635	0.984637
Symmetrical Arg Methylation	Metabolism Indicators	-0.135049	0.308086	-0.438347	0.664275	0.984637
Orn	Aminoacids Related	0.0827228	0.190866	0.433408	0.667819	0.984637
TG(20:4_34:2)	Triacylglycerols	-0.0954711	0.221245	-0.431517	0.669178	0.984637
Phe	Aminoacids	-0.0448845	0.104068	-0.431301	0.669333	0.984637
SM (OH) C14:1	Sphingolipids	-0.0602128	0.139725	-0.430937	0.669595	0.984637
SM C16:1	Sphingolipids	0.0485402	0.112924	0.429847	0.670379	0.984637
C3-DC (C4-OH)	Acylcarnitines	0.100634	0.234193	0.429704	0.670482	0.984637
lysoPC a C16:1	Glycerophospholipids	0.106362	0.248519	0.427984	0.67172	0.984637
TG(20:4_36:3)	Triacylglycerols	-0.0666449	0.156004	-0.427201	0.672283	0.984637
HArg Synthesis	Metabolism Indicators	-0.107072	0.251161	-0.426307	0.672928	0.984637
Ratio of Hex2Cer to Cer	Metabolism Indicators	0.0694041	0.162962	0.425892	0.673227	0.984637
CE(17:1)	Cholesterol Esters	0.0823536	0.196224	0.419692	0.677701	0.984637
TG(16:0_36:6)	Triacylglycerols	-0.149875	0.361328	-0.414789	0.681349	0.984637
PC ae C42:5	Glycerophospholipids	-0.042724	0.103354	-0.413375	0.682373	0.984637
lysoPC a C14:0	Glycerophospholipids	-0.0857536	0.208179	-0.411921	0.683426	0.984637
Ratio of DGs to FAs	Metabolism Indicators	-0.219752	0.533729	-0.41173	0.683465	0.984637
Glu	Aminoacids	-0.0905733	0.220401	-0.410949	0.684031	0.984637
Cer(d18:1/25:0)	Ceramides	-0.0474473	0.113336	-0.418642	0.685291	0.984637
lysoPC a C24:0	Glycerophospholipids	-0.0406848	0.099315	-0.409654	0.688259	0.984637
C16:2	Acylcarnitines	-0.452358	0.852515	-0.530615	0.689432	0.984637
Sarcosine	Aminoacids Related	-0.0762974	0.189203	-0.403257	0.689619	0.984637
IDO Activity	Metabolism Indicators	0.085139	0.21181	0.401959	0.690564	0.984637
TG(16:1_36:1)	Triacylglycerols	-0.129407	0.324185	-0.399178	0.69259	0.984637
CE(18:0)	Cholesterol Esters	0.0571098	0.144831	0.394319	0.696135	0.984637
Sum of Aromatic AAs	Metabolism Indicators	-0.035795	0.0916884	-0.390398	0.699001	0.984637
TG(17:1_34:1)	Triacylglycerols	-0.126915	0.32737	-0.387681	0.700989	0.984637
Arg	Aminoacids	-0.0623505	0.160857	-0.387615	0.701037	0.984637
TG(16:0_30:2)	Triacylglycerols	-0.176328	0.46127	-0.382267	0.704958	0.984637
Cer(d16:1/24:0)	Ceramides	-0.0759462	0.199001	-0.381637	0.70542	0.984637
TG(20:4_36:2)	Triacylglycerols	-0.0626387	0.164501	-0.380781	0.706049	0.984637
Sum of LCFA-LysoPCs	Metabolism Indicators	0.0619869	0.163185	0.379856	0.706728	0.984637
TG(16:0_32:3)	Triacylglycerols	-0.154314	0.406654	-0.379473	0.707009	0.984637
Sum of LysoPCs	Metabolism Indicators	0.0617129	0.163093	0.37839	0.707806	0.984637
Sum of VLCFA-Cer	Metabolism Indicators	-0.0650392	0.172102	-0.377911	0.708158	0.984637
TG(16:0_34:3)	Triacylglycerols	-0.121018	0.322072	-0.375748	0.709748	0.984637
Sum of MUFA-CEs	Metabolism Indicators	0.059479	0.159037	0.373994	0.711039	0.984637
Cer(d18:0/24:0)	Dihydroceramides	-0.0563689	0.151032	-0.373224	0.711606	0.984637
LDH Activity	Metabolism Indicators	0.104173	0.2795	0.372711	0.711984	0.984637
TG(22:4_32:0)	Triacylglycerols	-0.130704	0.351138	-0.372229	0.712339	0.984637
SM C24:1	Sphingolipids	0.0404468	0.109104	0.370718	0.713453	0.984637
TG(16:1_34:3)	Triacylglycerols	-0.135457	0.365435	-0.370673	0.713486	0.984637
Cer(d18:2/24:1)	Ceramides	0.065099	0.175728	0.370452	0.713648	0.984637
Sum of Non-Essential AAs	Metabolism Indicators	0.0341136	0.0926661	0.368134	0.715358	0.984637
TG(16:0_40:7)	Triacylglycerols	-0.0939167	0.255509	-0.367566	0.715777	0.984637
Cer(d16:1/22:0)	Ceramides	-0.0674341	0.184762	-0.364978	0.717688	0.984637
TG(16:0_36:2)	Triacylglycerols	-0.104553	0.289208	-0.361516	0.720247	0.984637
lysoPC a C17:0	Glycerophospholipids	0.071561	0.198588	0.36035	0.721111	0.984637
TG(18:0_38:6)	Triacylglycerols	-0.07345	0.204129	-0.359821	0.721501	0.984637
C3	Acylcarnitines	-0.0654191	0.182522	-0.358418	0.722541	0.984637
CACT Deficiency (NBS)	Metabolism Indicators	-0.0581935	0.163008	-0.356998	0.723592	0.984637
TG(18:3_38:5)	Triacylglycerols	-0.0840827	0.23587	-0.356479	0.723977	0.984637
TG(17:0_34:3)	Triacylglycerols	-0.117137	0.331146	-0.353733	0.726013	0.984637
TG(16:1_33:1)	Triacylglycerols	-0.124372	0.351333	-0.353999	0.726431	0.984637
CE(18:1)	Cholesterol Esters	0.0518309	0.147035	0.352506	0.726923	0.984637
TG(16:1_34:2)	Triacylglycerols	-0.116544	0.332247	-0.350775	0.728208	0.984637
TG(17:0_34:1)	Triacylglycerols	-0.117425	0.335371	-0.350133	0.728685	0.984637
TG(16:1_36:2)	Triacylglycerols	-0.106161	0.304046	-0.349163	0.729406	0.984637
SM (OH) C16:1	Sphingolipids	0.0469815	0.136104	0.345187	0.732362	0.984637
Ratio of PUFAs to FAs	Metabolism Indicators	-0.0833266	0.241803	-0.344606	0.732795	0.984637
TG(16:0_34:2)	Triacylglycerols	-0.111901	0.326092	-0.343159	0.733872	0.984637
TG(16:1_38:5)	Triacylglycerols	-0.0866196	0.254505	-0.340346	0.735968	0.984637
Sum of Unconjugated Primary BAs	Metabolism Indicators	0.216736	0.635076	0.341275	0.736135	0.984637
PC aa C34:4	Glycerophospholipids	-0.0693258	0.204582	-0.338865	0.737072	0.984637
TG(18:1_33:0)	Triacylglycerols	-0.113874	0.337519	-0.337385	0.738176	0.984637
PLA2 Activity (2)	Metabolism Indicators	0.0525985	0.156112	0.336929	0.738516	0.984637
TG(20:0_34:1)	Triacylglycerols	0.0922529	0.273735	0.337015	0.738533	0.984637
Cer(d18:1/20:0(OH))	Ceramides	-0.0396545	0.11712	-0.338579	0.73864	0.984637
TG(22:5_32:0)	Triacylglycerols	-0.0964401	0.290256	-0.332259	0.742004	0.984637
PC ae C42:3	Glycerophospholipids	0.0426512	0.128492	0.331938	0.742244	0.984637
TG(20:1_32:1)	Triacylglycerols	-0.0947371	0.286185	-0.331035	0.742998	0.984637
TMCA	Bile Acids	0.145766	0.444455	0.327966	0.746038	0.984637
C16	Acylcarnitines	0.0384391	0.117709	0.326561	0.746267	0.984637
Sum of Cer	Metabolism Indicators	-0.0550555	0.16898	-0.325812	0.746829	0.984637
C5-OH (C3-DC-M)	Acylcarnitines	0.047296	0.14298	0.330787	0.747021	0.984637
TG(20:5_34:1)	Triacylglycerols	-0.117275	0.360999	-0.324863	0.747539	0.984637
Cer(d18:1/18:0(OH))	Ceramides	0.212705	0.62533	0.340148	0.74757	0.984637
Sum of LCFA-Glycosyl-Cer	Metabolism Indicators	-0.0325187	0.101265	-0.321125	0.750342	0.984637
TG(18:1_32:1)	Triacylglycerols	-0.112949	0.354794	-0.318351	0.752425	0.984637
CE(17:0)	Cholesterol Esters	0.0623706	0.19628	0.317764	0.752865	0.984637
CE(14:1)	Cholesterol Esters	-0.0909324	0.286821	-0.317036	0.753488	0.984637
PC aa C36:0	Glycerophospholipids	-0.067162	0.212246	-0.316435	0.753939	0.984637
TDCA Synthesis from CA	Metabolism Indicators	-0.198711	0.631832	-0.3145	0.757474	0.984637
EPA	Fatty Acids	0.0987162	0.317823	0.310601	0.758252	0.984637
TG(20:4_30:0)	Triacylglycerols	-0.13901	0.448007	-0.310286	0.758489	0.984637
Gly Conjugation of CDCA	Metabolism Indicators	-0.250161	0.786699	-0.317988	0.758636	0.984637
TG(16:0_35:1)	Triacylglycerols	-0.106582	0.345183	-0.30877	0.759631	0.984637
lysoPC a C20:3	Glycerophospholipids	0.0601084	0.194825	0.308524	0.759816	0.984637
TG(16:1_28:0)	Triacylglycerols	0.156803	0.508433	0.308405	0.76055	0.984637
Ratio of ACs to FAs	Metabolism Indicators	-0.119377	0.392774	-0.303932	0.763278	0.984637
lysoPC a C28:1	Glycerophospholipids	0.0344842	0.11454	0.301066	0.765441	0.984637
TG(20:4_36:4)	Triacylglycerols	-0.0592494	0.199218	-0.29741	0.768204	0.984637
TG(14:0_32:2)	Triacylglycerols	0.133028	0.448996	0.296278	0.769465	0.984637
PC ae C40:3	Glycerophospholipids	-0.0336987	0.114229	-0.29501	0.770019	0.984637
DG(18:2_18:4)	Diacylglycerols	0.210753	0.561411	0.375399	0.771377	0.984637
HexCer(d18:2/18:0)	Glycosylceramides	0.0448223	0.151712	0.295443	0.771455	0.984637
DLD (NBS)	Metabolism Indicators	-0.0385309	0.13223	-0.291393	0.772756	0.984637
PC ae C40:1	Glycerophospholipids	0.0458856	0.157785	0.29081	0.773198	0.984637
Ratio of PCs to Choline	Metabolism Indicators	-0.043087	0.149001	-0.289173	0.774438	0.984637
SM (OH) C22:1	Sphingolipids	0.0294452	0.10202	0.288622	0.774856	0.984637
CE(16:1)	Cholesterol Esters	0.0779725	0.271096	0.28762	0.775616	0.984637
Indole	Indoles Derivatives	0.0353693	0.122589	0.288518	0.775651	0.984637
Sum of Indoles	Metabolism Indicators	0.162086	0.567011	0.285861	0.77695	0.984637
TG(16:0_32:1)	Triacylglycerols	-0.129041	0.454511	-0.283912	0.778428	0.984637
PLA2 Activity (6)	Metabolism Indicators	-0.0511601	0.181512	-0.281855	0.77999	0.984637
Kynurenine	Aminoacids Related	0.0448768	0.159268	0.281769	0.780055	0.984637
MMA (NBS)	Metabolism Indicators	-0.0455738	0.161932	-0.281438	0.780307	0.984637
Sum of Unconjugated BAs	Metabolism Indicators	-0.196231	0.696809	-0.281613	0.780469	0.984637
Ratio of SM-OHs to SM-Non OHs	Metabolism Indicators	0.0170302	0.0609923	0.27922	0.781992	0.984637
Cer(d18:2/18:1)	Ceramides	0.165046	0.566613	0.291286	0.78253	0.984637
C16:1	Acylcarnitines	0.0216345	0.0780641	0.277138	0.784667	0.984637
TG(20:3_32:0)	Triacylglycerols	-0.102118	0.371308	-0.275023	0.785184	0.984637
C0	Acylcarnitines	-0.0278207	0.101367	-0.274454	0.785617	0.984637
Ratio of Secondary BAs to BAs	Metabolism Indicators	-0.139606	0.512989	-0.272142	0.787377	0.984637
TG(20:4_34:1)	Triacylglycerols	-0.0635776	0.235486	-0.269985	0.789021	0.984637
TG(14:0_35:2)	Triacylglycerols	-0.0824488	0.305934	-0.269499	0.789673	0.984637
DG(16:0_18:2)	Diacylglycerols	0.0628871	0.235605	0.266917	0.791359	0.984637
HipAcid	Carboxylic Acids	-0.130468	0.492331	-0.265001	0.792883	0.984637
Ratio of PCs (aa) to Choline	Metabolism Indicators	-0.0396371	0.149846	-0.264519	0.793189	0.984637
2M3HBA (NBS)	Metabolism Indicators	-0.0736023	0.266263	-0.276427	0.793282	0.984637
Trp	Aminoacids	-0.0370841	0.141462	-0.262148	0.794999	0.984637
PAG	Aminoacids Related	-0.429528	1.59376	-0.269506	0.795312	0.984637
HMG-CoA Lyase Deficiency (NBS)	Metabolism Indicators	0.072973	0.266879	0.273432	0.795457	0.984637
TG(20:5_34:0)	Triacylglycerols	-0.0896424	0.344822	-0.259967	0.796665	0.984637
Secondary BA Synthesis	Metabolism Indicators	-0.154089	0.604014	-0.255109	0.80038	0.984637
TG(18:3_33:2)	Triacylglycerols	-0.0706112	0.277383	-0.254562	0.801064	0.984637
C8	Acylcarnitines	0.0406835	0.156966	0.259187	0.801322	0.984637
GLCA Synthesis from CDCA	Metabolism Indicators	0.337028	1.30025	0.259201	0.804144	0.984637
Sum of Medium-Chain ACs	Metabolism Indicators	0.0607992	0.242915	0.25029	0.80419	0.984637
PC ae C40:6	Glycerophospholipids	-0.0277385	0.110964	-0.249979	0.804308	0.984637
TLCA	Bile Acids	-0.159412	0.632935	-0.251862	0.805086	0.984637
TG(18:1_34:1)	Triacylglycerols	-0.0720084	0.290491	-0.247885	0.805912	0.984637
TDCA	Bile Acids	0.090521	0.365799	0.247461	0.807206	0.984637
TG(16:1_32:2)	Triacylglycerols	-0.0982009	0.39899	-0.246124	0.80732	0.984637
Sum of VLCFA-LysoPCs	Metabolism Indicators	0.0538279	0.219806	0.244888	0.80821	0.984637
DG(18:1_20:3)	Diacylglycerols	0.0400012	0.163209	0.245091	0.808387	0.984637
DG(16:1_18:2)	Diacylglycerols	0.0573484	0.23552	0.243497	0.809278	0.984637
Taurine	Aminoacids Related	0.0376971	0.15557	0.242316	0.810594	0.984637
DG(18:1_20:0)	Diacylglycerols	0.0829962	0.335396	0.247457	0.812805	0.984637
lysoPC a C18:2	Glycerophospholipids	-0.0399475	0.16755	-0.238422	0.813175	0.984637
TG(20:4_34:3)	Triacylglycerols	-0.055609	0.238946	-0.232726	0.817554	0.984637
TG(16:0_33:1)	Triacylglycerols	-0.0880201	0.378722	-0.232414	0.817795	0.984637
TG(20:1_30:1)	Triacylglycerols	0.0893765	0.372192	0.240135	0.818219	0.984637
PC aa C36:5	Glycerophospholipids	-0.0587805	0.254236	-0.231204	0.818726	0.984637
Cer(d18:1/24:1)	Ceramides	-0.0408749	0.179653	-0.227521	0.821562	0.984637
PC ae C38:4	Glycerophospholipids	-0.0245763	0.108776	-0.225935	0.822784	0.984637
TG(18:1_26:0)	Triacylglycerols	0.102135	0.453105	0.225411	0.823297	0.984637
Sum of MUFA-ACs	Metabolism Indicators	0.0500382	0.222993	0.224393	0.823973	0.984637
SBCAD Deficiency (NBS)	Metabolism Indicators	0.0436376	0.194504	0.224353	0.824004	0.984637
Asp	Aminoacids	-0.039556	0.176531	-0.224075	0.824218	0.984637
Ratio of EPA to AA	Metabolism Indicators	-0.0612966	0.276949	-0.221328	0.826337	0.984637
Cer(d18:2/22:0)	Ceramides	-0.0406036	0.186479	-0.217738	0.829108	0.984637
TG(22:6_34:2)	Triacylglycerols	-0.0705651	0.3264	-0.216192	0.830301	0.984637
Ratio of Primary BAs to BAs	Metabolism Indicators	0.0222927	0.104262	0.213814	0.832138	0.984637
PC aa C38:4	Glycerophospholipids	-0.0250558	0.117478	-0.213281	0.832551	0.984637
Asn	Aminoacids	0.0268604	0.127659	0.210408	0.834772	0.984637
C3-OH	Acylcarnitines	0.0851521	0.402783	0.211409	0.835082	0.984637
PC ae C30:1	Glycerophospholipids	0.0355853	0.170447	0.208776	0.83625	0.984637
TG(17:1_32:1)	Triacylglycerols	-0.0812811	0.392773	-0.206941	0.837732	0.984637
DG(17:0_18:1)	Diacylglycerols	0.0310678	0.150128	0.206942	0.837801	0.984637
TG(20:4_34:0)	Triacylglycerols	-0.0523217	0.253671	-0.206258	0.837983	0.984637
Cit Synthesis	Metabolism Indicators	0.049631	0.242094	0.205007	0.838951	0.984637
TG(18:0_30:1)	Triacylglycerols	-0.0964851	0.492003	-0.196107	0.845849	0.989808
OTC Deficiency (NBS)	Metabolism Indicators	-0.047301	0.241252	-0.196065	0.845882	0.989808
TG(18:2_38:6)	Triacylglycerols	-0.0415533	0.213996	-0.194178	0.847346	0.990035
HexCer(d18:1/14:0)	Glycosylceramides	0.0209099	0.108445	0.192815	0.848602	0.990035
Gly Synthesis	Metabolism Indicators	0.016185	0.0856758	0.18891	0.851436	0.990088
TG(22:6_34:3)	Triacylglycerols	-0.0657281	0.351597	-0.186941	0.852965	0.990088
PC aa C28:1	Glycerophospholipids	-0.025369	0.136583	-0.18574	0.853899	0.990088
TMAO Synthesis	Metabolism Indicators	0.076566	0.415186	0.184414	0.85512	0.990088
PC ae C30:2	Glycerophospholipids	0.028392	0.155766	0.182273	0.856594	0.990088
Sum of SM-OHs	Metabolism Indicators	0.0176942	0.0971512	0.182131	0.856705	0.990088
C5	Acylcarnitines	-0.0345029	0.190718	-0.180911	0.857654	0.990088
Cer(d18:1/14:0)	Ceramides	0.0452401	0.241472	0.187352	0.85875	0.990088
Ratio of MUFA-PCs to SFA-PCs	Metabolism Indicators	0.0149122	0.0871842	0.171042	0.865339	0.99075
PC ae C40:2	Glycerophospholipids	0.0234215	0.137122	0.170808	0.865521	0.99075
TG(22:6_32:0)	Triacylglycerols	0.0676123	0.396133	0.170681	0.865621	0.99075
PC aa C38:1	Glycerophospholipids	-0.0558782	0.328501	-0.1701	0.866419	0.99075
TG(18:2_31:0)	Triacylglycerols	-0.0708403	0.401012	-0.176654	0.866713	0.99075
HexCer(d18:1/26:0)	Glycosylceramides	-0.0191323	0.113669	-0.168316	0.867545	0.99075
PC ae C44:6	Glycerophospholipids	-0.0224108	0.135056	-0.165937	0.86932	0.99075
Cer(d18:1/18:0)	Ceramides	0.036341	0.220306	0.164957	0.870084	0.99075
CE(15:0)	Cholesterol Esters	0.0345227	0.210285	0.164171	0.870698	0.99075
5-AVA	Aminoacids Related	0.060128	0.369202	0.162859	0.872263	0.990821
Serotonin	Biogenic Amines	-0.0335672	0.209043	-0.160575	0.873581	0.990821
2MBG (NBS)	Metabolism Indicators	0.0288011	0.181394	0.158776	0.874909	0.990821
TG(16:0_34:0)	Triacylglycerols	-0.0622882	0.395189	-0.157616	0.875815	0.990821
PC ae C38:0	Glycerophospholipids	0.0250834	0.162654	0.154213	0.878474	0.991792
DG(18:1_18:1)	Diacylglycerols	0.040174	0.264686	0.15178	0.880376	0.991792
CE(18:3)	Cholesterol Esters	-0.03927	0.25986	-0.15112	0.880893	0.991792
Sum of Hex2Cer	Metabolism Indicators	0.0144667	0.0964159	0.150044	0.881734	0.991792
C10	Acylcarnitines	0.0154364	0.106423	0.145048	0.885712	0.99484
Muscle Protein Degradation	Metabolism Indicators	0.0563582	0.40407	0.139476	0.890006	0.995996
TG(16:1_34:1)	Triacylglycerols	-0.0508458	0.371365	-0.136916	0.892012	0.995996
TG(18:1_32:0)	Triacylglycerols	-0.0477092	0.354889	-0.134434	0.893957	0.995996
PC ae C36:0	Glycerophospholipids	-0.015025	0.113143	-0.132797	0.895241	0.995996
Sum of Neurotransmitters	Metabolism Indicators	0.0415683	0.319811	0.129978	0.897513	0.995996
lysoPC a C18:0	Glycerophospholipids	0.0252081	0.19409	0.129878	0.89753	0.995996
TG(16:0_34:1)	Triacylglycerols	-0.0463777	0.364601	-0.127201	0.89963	0.995996
TG(20:4_32:1)	Triacylglycerols	-0.0443634	0.356159	-0.124561	0.901702	0.995996
Sum of DH-Cer	Metabolism Indicators	-0.0340171	0.274003	-0.124149	0.902026	0.995996
Cer(d18:0/24:1)	Dihydroceramides	-0.0171788	0.137893	-0.124581	0.90204	0.995996
Cer(d18:2/20:0)	Ceramides	-0.0180133	0.146509	-0.12295	0.902967	0.995996
Hex3Cer(d18:1/26:1)	Glycosylceramides	-0.0209172	0.170907	-0.122389	0.904115	0.995996
TG(17:0_32:1)	Triacylglycerols	0.0443303	0.376645	0.117698	0.907178	0.995996
PC ae C44:4	Glycerophospholipids	0.0118615	0.104402	0.113614	0.910301	0.995996
Cer(d18:1/23:0)	Ceramides	0.0164884	0.148001	0.111407	0.912035	0.995996
Sum of Polyamines	Metabolism Indicators	0.0487621	0.444016	0.109821	0.913504	0.995996
Sum of VLCFA-DH-Cer	Metabolism Indicators	-0.0290676	0.268988	-0.108063	0.914665	0.995996
CE(20:3)	Cholesterol Esters	0.021891	0.203987	0.107316	0.915253	0.995996
TG(16:1_32:0)	Triacylglycerols	-0.0494831	0.469948	-0.105295	0.916843	0.995996
Sum of LCFA-Cer	Metabolism Indicators	-0.0198169	0.18875	-0.10499	0.917083	0.995996
TG(22:6_34:1)	Triacylglycerols	0.0352497	0.344423	0.102344	0.919164	0.995996
lysoPC a C18:1	Glycerophospholipids	-0.0173462	0.170396	-0.101799	0.919594	0.995996
Sum of Saturated TGs	Metabolism Indicators	-0.043061	0.428333	-0.100532	0.920591	0.995996
CE(22:5)	Cholesterol Esters	0.0172556	0.173494	0.0994589	0.921436	0.995996
Sarcosine Synthesis from Choline	Metabolism Indicators	-0.0184922	0.186202	-0.0993124	0.921551	0.995996
Ratio of Cer to DH-Cer	Metabolism Indicators	-0.0241591	0.247499	-0.0976131	0.922889	0.995996
SM C26:1	Sphingolipids	0.0135555	0.145844	0.0929454	0.926565	0.995996
Taurine Conjugation of DCA	Metabolism Indicators	-0.0627294	0.687773	-0.0912064	0.928336	0.995996
TMAO Synthesis (direct)	Metabolism Indicators	0.0394319	0.439777	0.0896635	0.929242	0.995996
3-Met-His Synthesis	Metabolism Indicators	-0.0342933	0.391174	-0.0876676	0.930723	0.995996
HexCer(d18:1/18:1)	Glycosylceramides	-0.00834254	0.0950544	-0.087766	0.930735	0.995996
Trigonelline	Alkaloids	-0.0239629	0.272998	-0.0877769	0.930814	0.995996
PC aa C40:6	Glycerophospholipids	-0.0152102	0.175218	-0.0868076	0.931401	0.995996
FA(18:1)	Fatty Acids	0.021713	0.248587	0.0873456	0.931837	0.995996
Sum of MUFAs	Metabolism Indicators	0.021713	0.248587	0.0873456	0.931837	0.995996
HexCer(d18:1/18:0)	Glycosylceramides	0.0142963	0.167785	0.0852058	0.932664	0.995996
Sum of PUFA-LysoPCs	Metabolism Indicators	0.0123488	0.149553	0.0825714	0.934741	0.995996
TG(18:0_32:1)	Triacylglycerols	0.033083	0.409666	0.0807561	0.936191	0.995996
PC aa C36:6	Glycerophospholipids	0.016514	0.210162	0.0785773	0.937891	0.995996
His	Aminoacids	0.00842157	0.107244	0.0785269	0.93793	0.995996
DG(18:1_18:2)	Diacylglycerols	-0.0167994	0.220679	-0.0761259	0.939824	0.995996
Polyamine Synthesis	Metabolism Indicators	0.0280435	0.384571	0.0729217	0.942631	0.995996
TG(16:1_34:0)	Triacylglycerols	-0.0280861	0.39398	-0.0712881	0.943642	0.995996
TG(16:0_38:1)	Triacylglycerols	0.0219033	0.308974	0.0708905	0.943972	0.995996
TG(17:2_34:3)	Triacylglycerols	0.0167329	0.240888	0.0694635	0.945278	0.995996
Met-SO	Aminoacids Related	-0.0142087	0.213787	-0.0664622	0.947451	0.995996
Cortisone	Hormones	0.0312898	0.382467	0.0818104	0.948034	0.995996
PC ae C42:4	Glycerophospholipids	-0.00742305	0.117622	-0.0631095	0.950098	0.995996
Sum of VLCFA-SMs	Metabolism Indicators	0.00564608	0.0928379	0.0608165	0.951909	0.995996
PC ae C44:5	Glycerophospholipids	0.00799605	0.140564	0.0568854	0.955014	0.995996
3-Met-His	Aminoacids Related	-0.0207455	0.40153	-0.0516661	0.959137	0.995996
HArg	Aminoacids Related	0.0140356	0.288392	0.0486687	0.961506	0.995996
Sum of Long-Chain ACs	Metabolism Indicators	0.00781029	0.164957	0.0473475	0.96255	0.995996
TLCA Synthesis from CDCA	Metabolism Indicators	0.0231383	0.480798	0.0481248	0.963924	0.995996
Putrescine	Biogenic Amines	-0.00874409	0.191628	-0.0456306	0.963999	0.995996
DG(16:1_18:0)	Diacylglycerols	0.018421	0.414166	0.0444774	0.965321	0.995996
Tyr	Aminoacids	-0.00461092	0.105412	-0.0437421	0.9654	0.995996
Secondary BA Conjugation	Metabolism Indicators	0.0227865	0.524473	0.0434464	0.965705	0.995996
TG(16:0_32:0)	Triacylglycerols	0.0196661	0.454502	0.0432696	0.965773	0.995996
Ratio of Medium-Chain to Long-Chain ACs	Metabolism Indicators	0.0075303	0.177412	0.0424453	0.966445	0.995996
TMAO	Amine Oxides	-0.0176444	0.418113	-0.0422001	0.966662	0.995996
Xanthine Synthesis	Metabolism Indicators	-0.0130674	0.322135	-0.0405649	0.967912	0.995996
CE(14:0)	Cholesterol Esters	0.00990066	0.258483	0.038303	0.9697	0.995996
Sum of DGs	Metabolism Indicators	0.00844112	0.224788	0.0375514	0.970294	0.995996
TG(16:0_40:8)	Triacylglycerols	-0.0105987	0.289747	-0.036579	0.971063	0.995996
Sum of Unsaturated DGs	Metabolism Indicators	0.00814177	0.224776	0.0362216	0.971346	0.995996
TG(18:0_32:0)	Triacylglycerols	0.0145544	0.416421	0.0349511	0.972358	0.995996
TG(22:4_32:2)	Triacylglycerols	-0.00566164	0.186094	-0.0304235	0.975971	0.995996
Sum of LCFA-SMs	Metabolism Indicators	0.00278363	0.094744	0.0293806	0.976756	0.995996
Cer(d16:1/20:0)	Ceramides	-0.00432179	0.151933	-0.0284454	0.977495	0.995996
PC ae C30:0	Glycerophospholipids	0.00240148	0.0882599	0.0272092	0.978479	0.995996
GCA	Bile Acids	-0.00912526	0.373517	-0.0244307	0.980671	0.995996
Sum of SMs	Metabolism Indicators	0.00208693	0.0890552	0.0234341	0.981459	0.995996
C4:1	Acylcarnitines	0.00406545	0.1897	0.021431	0.983227	0.995996
TG(20:4_32:0)	Triacylglycerols	0.0056042	0.334784	0.0167397	0.986755	0.995996
Sum of SM-Non OHs	Metabolism Indicators	0.00128327	0.0898924	0.0142756	0.988705	0.995996
Ala	Aminoacids	-0.00175795	0.129359	-0.0135896	0.989247	0.995996
Sum of MUFA-LysoPCs	Metabolism Indicators	-0.00234619	0.174003	-0.0134836	0.989331	0.995996
TG(16:1_32:1)	Triacylglycerols	-0.00624696	0.466556	-0.0133895	0.989409	0.995996
TG(22:6_32:1)	Triacylglycerols	0.00557575	0.416687	0.0133812	0.989412	0.995996
PC aa C38:5	Glycerophospholipids	-0.00170223	0.130052	-0.0130888	0.989644	0.995996
TG(17:1_38:6)	Triacylglycerols	-0.00061465	0.174108	-0.00353028	0.997208	0.999552
Ratio of CDCA to CA	Metabolism Indicators	-0.00213153	0.642423	-0.00331796	0.99746	0.999552
Cer(d18:2/24:0)	Ceramides	-0.000255767	0.189636	-0.00134872	0.998933	0.999552
GLCA	Bile Acids	-0.000488412	0.562913	-0.00086765	0.999318	0.999552
C18	Acylcarnitines	-9.88235e-05	0.174622	-0.000565928	0.999552	0.999552
C6 (C4:1-DC)	Acylcarnitines	-0.217192	NA	NA	NA	NA
Anserine	Aminoacids Related	1.20972	NA	NA	NA	NA
PC ae C42:0	Glycerophospholipids	-0.296905	NA	NA	NA	NA
1-Met-His Synthesis	Metabolism Indicators	-3.45505	NA	NA	NA	NA

## Sheet: Table 3
Summary of drugs administered to participants
Anti-diabetic therapy	>80% of participants with Metformin, while others include Dapagliflozin, Insulin Aspart, Insulin Glargine, Insulin Regular, and Metaclopramide.
COVID-19 therapy	Antiviral drugs: Ritonavir, Remdesivir, and Favipiravir.
	Steroids: Dexamethasone, Hydroxychloroquine, Hydrocortisone.
	Cough suppressant: Dextromethorphan.
	Fever: Paracetamol, Salbutamol.
